# Supplementary material for: A transcriptional reference map of defence hormone responses in potato
Source: Sci Rep. 2015 Oct 19;5:15229. doi: 10.1038/srep15229 (PMC4610000; doi:10.1038/srep15229)
Supplement: Supplementary Table S1 [file srep15229-s1.xls]

## Sheet: 1 h after treatment
Treatment	ABA	ACC	Epi	Me-JA	SA		Control		ABA		ACC		Epi		meJA		SA
Time (hours)	1h	1h	1h	1h	1h		1h		1h		1h		1h		1h		1h
Systematic	Fold change	Fold change	Fold change	Fold change	Fold change		Normalized	Raw	Normalized	Raw	Normalized	Raw	Normalized	Raw	Normalized	Raw	Normalized	Raw		P-value ANOVA		PrimaryAccession	Sequence	UniRef based putative functional annotation	Chromosome	MapMan description	peptide ID	MapMan bin	MapMan name	gene ID	MapMan pep
CUST_10004_PI426222305							0.794093	7749.39	0.810828	6978.98	0.802485	8009.59	0.810193	6801.1	0.788194	6219.08	1.14617	11344.2		0.00816		PGSC0003DMT400053546	GCACGGATGAAGTAGTTTTGTTTATTTGCATCAGTTTTTTCCAATTTTGTTTTGGACAGC	Elongation factor 1-alpha	chr06	highly similar to ( 557) AT5G60390 | Symbols: | elongation factor 1-alpha / EF-1-alpha | chr5:24289226-24290675 FORWARDhighly similar to ( 563) EF1A_TOBAC Elongation factor 1-alpha (EF-1-alpha) (Vitronectin-like adhesion protein 1) (PVN1) - Nicotiana tabacum (Common tobacco)highly similar to ( 543) loc_os03g08060 12003.m101211 protein elongation factor 1-alpha, putative, expressedPRK12317 TEF1 EF…	PGSC0003DMP400036103	29.2.4	protein.synthesis.elongation	PGSC0003DMG400020772	pgsc0003dmp400036103
CUST_10041_PI426222305							1.33945	724.769	0.731986	385.96	1.12332	654.99	1.19728	567.672	2.16659	956.868	1.12276	651.077		0.0376		PGSC0003DMT400035764	ATAAGTTTGCTTGCAGTTTCTTGGGCTATTATTGTTGGTTTTGTAGCTGCCAAGATGATG	Gene of unknown function	chr08	PGSC0003DMT400035764	PGSC0003DMP400024320	35.2	not assigned.unknown	PGSC0003DMG400013762	pgsc0003dmp400024320
CUST_10048_PI426222305				2.92908			1.83397	175.253	3.45866	305.203	1.65176	157.935	1.15982	90.2354	5.37185	393.018	1.51576	152.934		0.0184		PGSC0003DMT400082716	CTGTTAGAGATGCTATATCAAAGATATTAGCCTGTGTCATAAAGGTGCTTCAAGAATGTT	Conserved gene of unknown function	chr08	moderately similar to ( 231) AT3G11760 | Symbols: | unknown protein | chr3:3718529-3721123 FORWARDmoderately similar to ( 260) loc_os12g42570 12012.m08036 protein expressed protein PGSC0003DMT400082716	PGSC0003DMP400055668	35.2	not assigned.unknown	PGSC0003DMG400032778	pgsc0003dmp400055668
CUST_10056_PI426222305							1.114	74.3942	1.02412	60.5617	0.960366	70.7789	0.730808	45.24	0.765417	43.0585	0.969378	68.0233		0.0137		PGSC0003DMT400091661	ATGTTCCAATGTGCCAAGCCTTGAAGGAGAAAATCAAGTCGGCGATAGAAAAGAGCAGTC	Gene of unknown function	chr08	PGSC0003DMT400091661	PGSC0003DMP400063336	35.2	not assigned.unknown	PGSC0003DMG400041232	pgsc0003dmp400063336
CUST_10086_PI426222305							1.19661	849.376	0.970612	591.651	1.15893	825.871	0.911626	546.932	0.872379	492.954	1.06435	755.318		0.0395		PGSC0003DMT400072040	CTTCTCTGGTTTGTGAATAAGATAGTTGATTACTGTACTTTGGAGAAGGGTTTACGAAAT	FK506 binding protein	chr11	moderately similar to ( 292) AT5G13410 | Symbols: | immunophilin / FKBP-type peptidyl-prolyl cis-trans isomerase family protein | chr5:4299830-4301706 REVERSEmoderately similar to ( 283) loc_os07g04160 12007.m29054 protein FK506 binding protein, putative, expressed PGSC0003DMT400072040	PGSC0003DMP400048709	29.6	protein.folding	PGSC0003DMG401028027	pgsc0003dmp400048709
CUST_10139_PI426222305							1.1072	823.317	0.995875	634.311	1.19747	888.025	0.915757	574.053	0.882492	523.217	1.03472	768.17		0.0164		PGSC0003DMT400072039	CTTCTCTGGTTTGTGAATAAGATAGTTGATTACTGTACTTTGGAGAAGGGTTTACGAAAT	FK506 binding protein	chr11	moderately similar to ( 316) AT5G13410 | Symbols: | immunophilin / FKBP-type peptidyl-prolyl cis-trans isomerase family protein | chr5:4299830-4301706 REVERSEmoderately similar to ( 310) loc_os07g04160 12007.m29054 protein FK506 binding protein, putative, expressed PGSC0003DMT400072039	PGSC0003DMP400048708	29.6	protein.folding	PGSC0003DMG401028027	pgsc0003dmp400048708
CUST_10181_PI426222305							1.07018	2397.07	0.973513	1914.78	0.961203	2227.21	0.8334	1616.93	0.786631	1434.8	1.03589	2368.77		0.0227		PGSC0003DMT400028987	CCTACAAATGGTACTTGGAGAATTATGGCAAGCAATAGTTCAGGTGATTATTGAATGTTT	Fucose synthetase	chr07	highly similar to ( 546) AT1G17890 | Symbols: GER2 | GER2; binding / catalytic/ coenzyme binding | chr1:6154478-6155596 REVERSEhighly similar to ( 511) FCL1_ORYSA Probable GDP-L-fucose synthase 1 (EC 1.1.1.271) (GDP-4-keto-6-deoxy-D-mannose-3, 5-epimerase-4-reductase 1) - Oryza sativa (Rice)highly similar to ( 511) loc_os06g44270 12006.m08955 protein GDP-L-fucose synthase 1, putative, expressedEp…	PGSC0003DMP400019711	10.1.8	cell wall.precursor synthesis.GER	PGSC0003DMG400011158	pgsc0003dmp400019711
CUST_10186_PI426222305				3.45999			0.891439	1810.5	0.82132	1476.82	0.782919	1679.94	0.981437	1744.26	3.08437	4857.39	1.32412	2737.33		0.0221		PGSC0003DMT400070675	GTTGTCGTGTTCAAAACATTATTGTTCCTCGTCCTTCACCTCCAAAGCTTTTATCTTAAA	Hypersensitive response assisting protein	chr07	RNase_T2_euk PGSC0003DMT400070675	PGSC0003DMP400047779	27.1.19	RNA.processing.ribonucleases	PGSC0003DMG400027473	pgsc0003dmp400047779
CUST_10187_PI426222305							2.38729	61.4936	1.22489	24.3861	1.41019	43.8076	1.72406	33.3121	0.869601	16.1894	3.13943	73.5758		0.0497		PGSC0003DMT400070667	GTAAACAACGATCCAAAGGTAAACATTACGCTTGCTTTCAACCGTCTTTTTTCCCAATAA	ATP binding protein	chr07	weakly similar to ( 136) AT5G48380 | Symbols: | leucine-rich repeat family protein / protein kinase family protein | chr5:19604584-19606532 REVERSEweakly similar to ( 145) loc_os05g34270 12005.m07658 protein BRASSINOSTEROID INSENSITIVE 1-associated receptor kinase 1 precursor, putative, expressed PGSC0003DMT400070667	PGSC0003DMP400047774	30.2.11	signalling.receptor kinases.leucine rich repeat XI	PGSC0003DMG400027470	pgsc0003dmp400047774
CUST_10198_PI426222305				3.46684			0.825853	211.661	0.644377	153.5	0.673168	187.751	0.836206	194.892	2.86311	597.746	1.10072	292.347		0.00774		PGSC0003DMT400070674	TCCAATGGAAATATTCAACAAGGTTGTAGAGATCCAGAAACACGTGATTGGAACAAAGTG	Hypersensitive response assisting protein	chr07	PGSC0003DMT400070674	PGSC0003DMP400047778	27.1.19	RNA.processing.ribonucleases	PGSC0003DMG400027473	pgsc0003dmp400047778
CUST_10222_PI426222305	2.66302		3.09029	5.58885	3.82978		0.41686	73.3645	1.11011	177.817	0.447411	87.8436	1.28822	195.273	2.32977	340.968	1.59648	320.469		0.00934		PGSC0003DMT400070613	CTATGTTGCCAGAGGATAAAGTGGACAAAGCCCCAAGTGCAGAAGTCATCTCAATTCTGA	Trehalose-6-phosphate synthase	chr07	nearly identical (1154) AT2G18700 | Symbols: ATTPS11, TPS11, ATTPSB | ATTPS11; transferase, transferring glycosyl groups | chr2:8109043-8111799 FORWARDnearly identical (1041) loc_os02g54820 12002.m33906 protein trehalose-6-phosphate synthase, putative, expressedGlyco_transf_20 OtsA Trehalose_PPase PRK10117 OtsB PGSC0003DMT400070613	PGSC0003DMP400047742	3.2.1	minor CHO metabolism.trehalose.TPS	PGSC0003DMG400027449	pgsc0003dmp400047742
CUST_10236_PI426222305							1.1977	301.325	1.42724	316.697	0.989534	266.993	0.949262	205.314	0.682592	139.001	1.04903	268.412		0.00975		PGSC0003DMT400028954	TCTGAATTTTGTTCGGGTTAGGCATTGCTCTGATCGTTCCATAGCTTTGATCGCTGAAAG	F-box family protein	chr07	moderately similar to ( 304) AT5G57900 | Symbols: SKIP1 | SKIP1 (SKP1 INTERACTING PARTNER 1); protein binding | chr5:23449916-23450915 REVERSEmoderately similar to ( 273) loc_os08g16840 12008.m05805 protein ubiquitin-protein ligase, putative, expressed PGSC0003DMT400028954	PGSC0003DMP400019686	29.5.11.4.3.2	protein.degradation.ubiquitin.E3.SCF.FBOX	PGSC0003DMG400011146	pgsc0003dmp400019686
CUST_10289_PI426222305				0.352106			1.44788	925.862	0.984119	561.123	1.07769	764.24	1.27146	712.63	0.509805	268.068	1.37989	911.513		0.0117		PGSC0003DMT400070606	AGAGGGTTGAATCAACGGTTGTGATTAACTTGTTGTGGGATAATATGGTTTGGATTTTTT	Conserved gene of unknown function	chr07	very weakly similar to (85.5) AT4G16850 | Symbols: | unknown protein | chr4:9480699-9481640 FORWARD PGSC0003DMT400070606	PGSC0003DMP400047739	35.2	not assigned.unknown	PGSC0003DMG400027446	pgsc0003dmp400047739
CUST_10300_PI426222305			2.97573	4.6674			0.523756	284.075	1.00782	541.506	0.507814	304.94	1.55856	736.162	2.44458	1127.17	1.53602	987.559		0.00739		PGSC0003DMT400070615	TTGCCTAGGCAAGTTATACATAGTGTAGTTACTGGATTATCAAGGTGATAGTACTACATT	Trehalose-6-phosphate synthase	chr07	weakly similar to ( 119) AT4G17770 | Symbols: ATTPS5, TPS5 | ATTPS5; protein binding / transferase, transferring glycosyl groups / trehalose-phosphatase | chr4:9877055-9880084 FORWARDweakly similar to ( 132) loc_os02g54820 12002.m33906 protein trehalose-6-phosphate synthase, putative, expressed PGSC0003DMT400070615	PGSC0003DMP400047744	3.2.3	minor CHO metabolism.trehalose.potential TPS/TPP	PGSC0003DMG400027449	pgsc0003dmp400047744
CUST_10318_PI426222305							1.11243	1799.39	1.0395	1485.27	0.872414	1576.84	0.959357	1356.81	0.762718	1008.97	1.04878	1764.84		0.0447		PGSC0003DMT400008298	CAGTCCAAGCAGAGGTTCACTCCATGCATCTCTTTTGTAATAAATTATTTATGTCACTTA	Phosphoesterase	chr07	weakly similar to ( 117) AT5G58200 | Symbols: | unknown protein | chr5:23550283-23551972 FORWARDweakly similar to ( 113) loc_os06g08390 12006.m05560 protein metallophosphoesterase, putative, expressed PGSC0003DMT400008298	PGSC0003DMP400005776	35.2	not assigned.unknown	PGSC0003DMG400003198	pgsc0003dmp400005776
CUST_10331_PI426222305							1.26765	6837.39	1.3829	6446.1	0.951264	5265.07	1.0743	4946.35	0.804809	3483.55	1.03085	5633.31		0.0137		PGSC0003DMT400029181	CCGGGTTGAAAAAGTTTGTTAAATGGTATCTCTCTTATTATGGCTATGATCAAGGAAAGT	UDP-glucuronate 5-epimerase	chr07	highly similar to ( 738) AT4G30440 | Symbols: GAE1 | GAE1 (UDP-D-GLUCURONATE 4-EPIMERASE 1); UDP-glucuronate 4-epimerase/ catalytic | chr4:14881976-14883265 REVERSEvery weakly similar to (98.2) GALE1_PEA UDP-glucose 4-epimerase (EC 5.1.3.2) (Galactowaldenase) (UDP-galactose 4-epimerase) - Pisum sativum (Garden pea)highly similar to ( 704) loc_os02g54890 12002.m10517 protein expressed proteinWcaG …	PGSC0003DMP400019858	10.1.6	cell wall.precursor synthesis.GAE	PGSC0003DMG400011222	pgsc0003dmp400019858
CUST_10358_PI426222305				0.37292			1.20881	26383.2	0.928239	17839.6	0.782268	21205.3	0.791601	14902	0.450789	8059.44	0.825495	19827.5		0.00429		PGSC0003DMT400029078	GCGTTTGGCTGTTTGTCTAGATCCTGATCACATGCCACTATTTGAAAAGTATTTGTATGA	HQT	chr07	moderately similar to ( 246) AT5G48930 | Symbols: HCT | HCT (HYDROXYCINNAMOYL-COA SHIKIMATE/QUINATE HYDROXYCINNAMOYL TRANSFERASE); quinate O-hydroxycinnamoyltransferase/ shikimate O-hydroxycinnamoyltransferase/ transferase | chr5:19836654-19838092 REVERSEweakly similar to ( 168) HCBT2_DIACA Anthranilate N-benzoyltransferase protein 2 (EC 2.3.1.144) (Anthranilate N-hydroxycinnamoyl/benzoyltransfer…	PGSC0003DMP400019783	16.2	secondary metabolism.phenylpropanoids	PGSC0003DMG400011189	pgsc0003dmp400019783
CUST_10360_PI426222305	5.7294			0.298335	0.407402		2.83904	1736.6	16.266	8682.66	2.28211	1436.55	1.45139	748.132	0.846984	413.995	1.15663	713.568		0.000806		PGSC0003DMT400093537	GGAAAGTTGGATGTGCTAGAGTTATTTGTGATAGTGGTGATGTTTTCATGACTTGTAATT	STS14 protein	chr07	weakly similar to ( 190) AT4G25780 | Symbols: | pathogenesis-related protein, putative | chr4:13121107-13121679 FORWARDweakly similar to ( 149) PR1_MEDTR Pathogenesis-related protein PR-1 precursor - Medicago truncatula (Barrel medic)weakly similar to ( 171) loc_os02g54560 12002.m10485 protein pathogenesis-related protein PR-1 precursor, putative, expressedSCP SCP SCP PGSC0003DMT400093537	PGSC0003DMP400065212	20.1	stress.biotic	PGSC0003DMG400043108	pgsc0003dmp400065212
CUST_1038_PI426222305							1.02843	953.032	0.662597	541.323	0.792761	813.85	0.689397	554.653	0.650644	492.965	0.737019	705.448		0.0243		PGSC0003DMT400026018	GTTGGTTGTGTGAAATTATAGTTGGATCAAATTTTCTAACAGGACCATGGCTAATGTAAC	Conserved gene of unknown function	chr02	highly similar to ( 580) AT3G50780 | Symbols: | INVOLVED IN: biological_process unknown; LOCATED IN: cellular_component unknown; EXPRESSED IN: 22 plant structures; EXPRESSED DURING: 13 growth stages; BEST Arabidopsis thaliana protein match is: PRLI-interacting factor-related (TAIR:AT1G63850.1); Has 173 Blast hits to 173 proteins in 14 species: Archae - 0; Bacteria - 0; Metazoa - 8; Fungi - 0; Pla…	PGSC0003DMP400017753	27.3.67	RNA.regulation of transcription.putative transcription regulator	PGSC0003DMG400010040	pgsc0003dmp400017753
CUST_10383_PI426222305				4.72328			0.450408	85.3561	0.498293	81.6545	0.597922	116.928	0.723884	119.124	2.1274	313.841	0.848284	159.508		0.0246		PGSC0003DMT400070624	ATCTGCTCCAAAAAGCTGTTCTACTGGAGCTACGATTATGCTACCTCATCCAAAACCTCA	RNase Phy3	chr07	PGSC0003DMT400070624	PGSC0003DMP400047751	27.1.19	RNA.processing.ribonucleases	PGSC0003DMG400027455	pgsc0003dmp400047751
CUST_10407_PI426222305			2.62756	4.67823			0.505489	89.3423	1.06002	179.42	0.486341	96.4304	1.3282	202.976	2.36479	354.81	1.46061	311.177		0.00318		PGSC0003DMT400070614	CTATGTTGCCAGAGGATAAAGTGGACAAAGCCCCAAGTGCAGAAGTCATCTCAATTCTGA	Trehalose-6-phosphate synthase	chr07	nearly identical (1051) AT2G18700 | Symbols: ATTPS11, TPS11, ATTPSB | ATTPS11; transferase, transferring glycosyl groups | chr2:8109043-8111799 FORWARDhighly similar to ( 923) loc_os01g53000 12001.m43173 protein trehalose synthase, putative, expressedGlyco_transf_20 OtsA PRK10117 Trehalose_PPase OtsB PGSC0003DMT400070614	PGSC0003DMP400047743	3.2.1	minor CHO metabolism.trehalose.TPS	PGSC0003DMG400027449	pgsc0003dmp400047743
CUST_10417_PI426222305				0.379269			1.42573	500.84	0.969636	296.028	1.00347	359.522	1.02373	307.959	0.540735	153.072	0.731133	268.467		0.00955		PGSC0003DMT400029165	TCCAAGAAATTTTCTTATTCAAGCTGTTGTTGGAGTTTTTGCTTTGGGGTTCATTGATGC	Conserved gene of unknown function	chr07	weakly similar to ( 101) AT4G30845 | Symbols: | unknown protein | chr4:15019895-15020319 FORWARDvery weakly similar to (83.6) loc_os03g11250 12003.m06576 protein expressed protein PGSC0003DMT400029165	PGSC0003DMP400019846	35.2	not assigned.unknown	PGSC0003DMG400011214	pgsc0003dmp400019846
CUST_10435_PI426222305				3.25342			0.696394	76.6859	0.497425	55.7125	0.526267	61.7384	0.777592	77.1683	2.26566	207.736	0.902599	101.939		0.0425		PGSC0003DMT400070627	CTACCTCATCCAAAACCTCAACCGTAAGAATCTGCAACTTTACTCACATTCAATATTTTT	Ribonuclease t2	chr07	very weakly similar to (80.1) AT2G39780 | Symbols: RNS2 | RNS2 (RIBONUCLEASE 2); RNA binding / endoribonuclease/ ribonuclease T2 | chr2:16591256-16593515 FORWARDRNase_T2 RNase_T2_euk Ribonuclease_T2 PGSC0003DMT400070627	PGSC0003DMP400047753	27.1.19	RNA.processing.ribonucleases	PGSC0003DMG400027455	pgsc0003dmp400047753
CUST_1044_PI426222305							0.574576	19.0655	1.05046	27.2357	0.706944	25.3635	0.921364	23.3835	0.719424	18.8521	0.772634	22.9321		0.0481		PGSC0003DMT400052063	ATTCATAAATATCCAAAAATCTGTATCACCTTCTTCTCCGTCGCATCTTCCGGGTCTTCG	B2 protein	chr02		PGSC0003DMP400035086			PGSC0003DMG400020211
CUST_10454_PI426222305							1.02559	92.9336	0.649395	51.7678	1.03459	95.9251	0.605676	47.734	0.618567	45.5518	0.55807	58.4961		0.0465		PGSC0003DMT400029115	CGTGCTCGGATTTGGAATTTGTATTGCGATTGATTATTATCTCTTACGGCTAATTATAAG	Conserved gene of unknown function	chr07	moderately similar to ( 345) AT4G30710 | Symbols: | unknown protein | chr4:14965538-14967881 REVERSEmoderately similar to ( 254) loc_os09g25500 12009.m05702 protein expressed proteinDUF566 PGSC0003DMT400029115	PGSC0003DMP400019805	35.2	not assigned.unknown	PGSC0003DMG400011200	pgsc0003dmp400019805
CUST_10459_PI426222305							1.03151	86.632	0.946656	68.5684	0.766431	64.9997	0.778833	54.0423	0.580819	37.4703	1.06304	86.7423		0.00933		PGSC0003DMT400029176	ATTTACTACCATGGATGCCTTAAAGCATTCTTGCAGATTACAAAGTGGAAAGGTCCAGAG	Cytosolic purine 5-nucleotidase	chr07	moderately similar to ( 345) AT2G23890 | Symbols: | 5' nucleotidase family protein | chr2:10170680-10173622 FORWARDmoderately similar to ( 302) loc_os09g25640 12009.m059978 protein 5-nucleotidase, putative, expressed5_nucleotid PGSC0003DMT400029176	PGSC0003DMP400019855	35.2	not assigned.unknown	PGSC0003DMG401011220	pgsc0003dmp400019855
CUST_10473_PI426222305	4.78333						0.683406	5.67948	3.26896	24.9873	0.843365	7.29478	0.770653	5.54808	1.04442	7.62203	0.669265	5.71347		0.031		PGSC0003DMT400031995	ACGTCCTACCTTTAAATTCTGAATGCGCCTCTAAACACTCCGGTTTATGTTGCTTGCAGG	UDP-glucose 4-epimerase	chr08	highly similar to ( 525) AT4G23920 | Symbols: UGE2 | UGE2 (UDP-D-glucose/UDP-D-galactose 4-epimerase 2); UDP-glucose 4-epimerase/ protein dimerization | chr4:12431416-12433666 FORWARDmoderately similar to ( 429) GALE1_PEA UDP-glucose 4-epimerase (EC 5.1.3.2) (Galactowaldenase) (UDP-galactose 4-epimerase) - Pisum sativum (Garden pea)highly similar to ( 503) loc_os05g51670 12005.m27995 protein UDP-…	PGSC0003DMP400021729	10.1.2	cell wall.precursor synthesis.UGE	PGSC0003DMG400012274	pgsc0003dmp400021729
CUST_10476_PI426222305							0.942177	44.9248	1.40334	58.9589	0.839233	48.0324	0.847043	34.8311	0.617878	23.9127	0.92839	47.3144		0.00845		PGSC0003DMT400031680	GCCTCAACACACACACAAAAACTCTGTTTTGCTTTGATTTTAATGTCTTTCATAGGGAAA	Ring finger protein	chr08	weakly similar to ( 177) AT2G46495 | Symbols: | zinc finger (C3HC4-type RING finger) family protein | chr2:19080254-19085704 REVERSE PGSC0003DMT400031680	PGSC0003DMP400021473	29.5.11.4.2	protein.degradation.ubiquitin.E3.RING	PGSC0003DMG400012151	pgsc0003dmp400021473
CUST_1048_PI426222305				0.28948			1.30367	593.919	0.753367	303.501	1.03152	506.344	0.898943	345.149	0.377387	139.897	1.78339	842.581		0.0197		PGSC0003DMT400003464	ACATGGCTAATGGTACCCTCCGTGATCACTTGTACAATACTGACAATGCTCCTCTTCCAT	Kinase	chr02	highly similar to ( 718) AT3G51550 | Symbols: FER | FER (FERONIA); kinase/ protein kinase | chr3:19117877-19120564 REVERSEmoderately similar to ( 253) NORK_MEDTR Nodulation receptor kinase precursor (EC 2.7.11.1) (Does not make infections protein 2) (Symbiosis receptor-like kinase) (MtSYMRK) - Medicago truncatula (Barrel medic)highly similar to ( 703) loc_os03g21540 12003.m07558 protein protein k…	PGSC0003DMP400002467	29.4.1.57	protein.postranslational modification.kinase.receptor like cytoplasmatic kinase VII	PGSC0003DMG400001369	pgsc0003dmp400002467
CUST_10483_PI426222305							1.0992	3942.34	0.752681	2476.73	0.681651	2560.08	0.853339	2669.65	0.599178	1757.78	0.821397	3026.12		0.0369		PGSC0003DMT400031686	GGTGCTGTTTCTTGTTATAGGATCATTGTTGTGTGTGTATAAGCTTGTGTATCTTTTGAT	Pathogenesis-induced protein	chr08	moderately similar to ( 292) AT1G01360 | Symbols: | unknown protein | chr1:142138-142914 FORWARDmoderately similar to ( 288) loc_os02g15640 12002.m06807 protein AT-rich element binding factor 3, putative, expressed PGSC0003DMT400031686	PGSC0003DMP400021479	20.2.99	stress.abiotic.unspecified	PGSC0003DMG400012155	pgsc0003dmp400021479
CUST_10485_PI426222305				2.50281			0.821488	212.678	0.593094	135.284	0.886162	257.574	0.894623	200.028	2.05603	434.224	1.1038	320.957		0.0383		PGSC0003DMT400032046	GTTTTCTGGTCTCTACATCAACATGATATATACCTGTTTGCTTATACATTTCATCAGCTG	Amino acid transporter	chr08	moderately similar to ( 371) AT5G41800 | Symbols: | amino acid transporter family protein | chr5:16733842-16735888 FORWARDmoderately similar to ( 317) loc_os01g43320 12001.m10595 protein amino acid permease-like protein, putative, expressedAa_trans PGSC0003DMT400032046	PGSC0003DMP400021764	34.3	transport.amino acids	PGSC0003DMG400012297	pgsc0003dmp400021764
CUST_10487_PI426222305				0.456989			1.39975	1573.92	0.767339	761.844	1.18255	1478.68	1.0725	1068.82	0.639672	583.634	0.977413	1125.45		0.013		PGSC0003DMT400031810	CGACACTGAAGATGTTCTGACTCAAATCACAGATGATGTTCTTGAAGAATCAATTATGTA	Conserved gene of unknown function	chr08	PGSC0003DMT400031810	PGSC0003DMP400021573	35.2	not assigned.unknown	PGSC0003DMG400012204	pgsc0003dmp400021573
CUST_10495_PI426222305				35.9587	3.83123		1.27359	20.1491	1.97068	30.386	1.24441	27.4991	0.708622	9.49013	45.7968	576.359	4.87943	76.4327		0.00229		PGSC0003DMT400031899	GAAGGACATCGTACGTGTTCTTTGTAAATCTTATCGATCATGTGCATGTTGTATCAAATA	MYC2	chr08	weakly similar to ( 188) AT4G00870 | Symbols: | basic helix-loop-helix (bHLH) family protein | chr4:362230-363639 REVERSEweakly similar to ( 156) loc_os10g42430 12010.m06996 protein transcription factor MYC7E, putative, expressed PGSC0003DMT400031899	PGSC0003DMP400021649	27.3.6	RNA.regulation of transcription.bHLH,Basic Helix-Loop-Helix family	PGSC0003DMG400012237	pgsc0003dmp400021649
CUST_10496_PI426222305							1.18277	3846.58	0.78384	2266.36	0.69857	2347.89	0.777483	2221.61	0.770166	2062.02	0.931125	3164.09		0.0174		PGSC0003DMT400031655	AGACCAGATTGGTGGCAACGACATAACTATGTTCTTTCGGGTGCACTTGATGGCATTTAT	Oligopeptide transporter	chr08	moderately similar to ( 218) AT4G10770 | Symbols: ATOPT7, OPT7 | OPT7 (OLIGOPEPTIDE TRANSPORTER 7); oligopeptide transporter | chr4:6628646-6632517 REVERSEmoderately similar to ( 223) loc_os06g03540 12006.m05086 protein oligopeptide transporter 9, putative, expressedOPT PGSC0003DMT400031655	PGSC0003DMP400021460	34.13	transport.peptides and oligopeptides	PGSC0003DMG401012139	pgsc0003dmp400021460
CUST_10521_PI426222305				0.199412			1.78902	114.929	1.36527	73.5308	1.26957	87.2149	1.63463	91.3408	0.356753	17.8809	1.06549	67.6307		0.0066		PGSC0003DMT400031779	TCATGGATCTTGACGTTTTTTCGCGGTGCTTGTGAATGTATATGTAGGTACTGTTTGTCA	Phosphoglycerate mutase	chr08	weakly similar to ( 108) AT3G05170 | Symbols: | phosphoglycerate/bisphosphoglycerate mutase family protein | chr3:1466738-1468219 FORWARDweakly similar to ( 155) loc_os06g01950 12006.m04931 protein glycerolphosphate mutase, putative PGSC0003DMT400031779	PGSC0003DMP400021547	4.1.12	glycolysis.cytosolic branch.phosphoglycerate mutase	PGSC0003DMG400012191	pgsc0003dmp400021547
CUST_10525_PI426222305							1.60961	417.447	1.42387	321.48	1.17653	355.376	1.31765	296.174	0.860947	180.459	1.6124	425.828		0.0198		PGSC0003DMT400031805	AAGGAGAAGGCTCTCTCAGTATCCCAATCTATTCGTTCCCAGTTGCTATCCAATCACCAT	ATP binding protein	chr08	highly similar to ( 689) AT1G63700 | Symbols: YDA, MAPKKK4 | YDA (YODA); ATP binding / kinase/ protein kinase/ protein serine/threonine kinase | chr1:23625208-23629031 REVERSEweakly similar to ( 137) CIPK1_ORYSA CIPK-like protein 1 (EC 2.7.11.1) (OsCK1) - Oryza sativa (Rice)highly similar to ( 646) loc_os02g44642 12002.m09504 protein YDA, putative, expressedS_TKc S_TKc Pkinase Pkinase_Tyr TyrKc P…	PGSC0003DMP400021570	29.4	protein.postranslational modification	PGSC0003DMG400012203	pgsc0003dmp400021570
CUST_10528_PI426222305				3.52862			0.959389	407.156	0.693889	265.775	1.1514	534.706	0.957168	336.901	3.38532	1147.26	1.37359	574.136		0.0269		PGSC0003DMT400031607	CTACTACTATAGTTTTTTAGTTTTTGGCTCAATTTTGGTTTCTGTTGGAGGATCCGAGAA	MYB transcription factor MYB185	chr08	moderately similar to ( 201) AT3G13540 | Symbols: ATMYB5 | ATMYB5 (MYB DOMAIN PROTEIN 5); DNA binding / transcription factor | chr3:4420239-4421443 FORWARDmoderately similar to ( 203) MYB1_HORVU Myb-related protein Hv1 - Hordeum vulgare (Barley)moderately similar to ( 204) loc_os07g37210 12007.m07971 protein MYB transcription factor, putative, expressed PGSC0003DMT400031607	PGSC0003DMP400021429	27.3.25	RNA.regulation of transcription.MYB domain transcription factor family	PGSC0003DMG400012126	pgsc0003dmp400021429
CUST_10549_PI426222305							0.404112	45.3259	0.310987	30.9772	0.300883	42.5251	0.622026	59.6151	0.478684	46.7404	0.640861	73.9333		0.0424		PGSC0003DMT400031650	CCTAGTTTTGTTGCATTTCTTGGAATTTGTAAGGCACACAAAAGTGTTGCATATTAGAGT	Ring finger protein	chr08	weakly similar to ( 121) AT4G24015 | Symbols: | zinc finger (RING-H2 type) protein-related | chr4:12469887-12471197 REVERSE PGSC0003DMT400031650	PGSC0003DMP400021457	27.3.99	RNA.regulation of transcription.unclassified	PGSC0003DMG400012137	pgsc0003dmp400021457
CUST_10591_PI426222305				2.49718			0.796084	200.941	0.592651	131.131	0.893106	242.538	0.838285	182.155	1.98797	407.383	1.14548	312.85		0.0324		PGSC0003DMT400032045	GTTTTCTGGTCTCTACATCAACATGATATATACCTGTTTGCTTATACATTTCATCAGCTG	Proline transporter	chr08	moderately similar to ( 432) AT5G41800 | Symbols: | amino acid transporter family protein | chr5:16733842-16735888 FORWARDmoderately similar to ( 365) loc_os01g43320 12001.m10595 protein amino acid permease-like protein, putative, expressedAa_trans PGSC0003DMT400032045	PGSC0003DMP400021763	34.3	transport.amino acids	PGSC0003DMG400012297	pgsc0003dmp400021763
CUST_10601_PI426222305				0.488212			1.47699	449.171	1.4591	389.915	1.39727	453.209	1.19002	318.935	0.721087	178.317	1.00293	333.202		0.026		PGSC0003DMT400031707	AATGGGGGTATGTTGTCTTGCACGAAGAGGGATATCTATGAATTGTCATGTACGAGCCAG	Vacuolar proton ATPase subunit E	chr08	moderately similar to ( 293) AT1G64200 | Symbols: VHA-E3 | VHA-E3 (VACUOLAR H+-ATPASE SUBUNIT E ISOFORM 3); proton-transporting ATPase, rotational mechanism | chr1:23828537-23830002 REVERSEmoderately similar to ( 296) VATE_GOSHI Vacuolar ATP synthase subunit E (EC 3.6.3.14) (V-ATPase E subunit) (Vacuolar proton pump E subunit) - Gossypium hirsutum (Upland cotton)moderately similar to ( 291) loc_o…	PGSC0003DMP400021497	34.1.1	transport.p- and v-ATPases.H+-transporting two-sector ATPase	PGSC0003DMG400012166	pgsc0003dmp400021497
CUST_10606_PI426222305	2.97287						0.733204	65.8211	2.17972	172.354	2.03826	229.922	1.37254	107.491	0.521297	39.0685	0.756475	71.6366		0.0186		PGSC0003DMT400032058	GATGAGATTTTGCGGTACAGTGTTGTTTTTGTGTTTTGTGCTTCTACTACTATTTCGTTA	DNA binding protein	chr08	weakly similar to ( 143) AT4G23750 | Symbols: CRF2 | CRF2 (CYTOKININ RESPONSE FACTOR 2); DNA binding / transcription factor | chr4:12376751-12377782 FORWARDvery weakly similar to (90.5) ERF4_NICSY Ethylene-responsive transcription factor 4 (Ethylene-responsive element-binding factor 4 homolog) (EREBP-3) (NsERF3) - Nicotiana sylvestris (Wood tobacco)weakly similar to ( 116) loc_os01g12440 12001.m0…	PGSC0003DMP400021774	27.3.3	RNA.regulation of transcription.AP2/EREBP, APETALA2/Ethylene-responsive element binding protein family	PGSC0003DMG400012305	pgsc0003dmp400021774
CUST_10641_PI426222305	8.91099			4.12371	2.56014		0.591037	16.5985	5.26672	131.797	0.944096	28.0094	0.644822	15.6252	2.43726	57.7221	1.51314	42.0939		0.0332		PGSC0003DMT400031741	CTTGGAGATCATGATTACAACACCAACAACAAGAGATCATCATCAAGAAAGAAGCCTATA	GTP binding protein	chr08	weakly similar to ( 159) AT5G41590 | Symbols: | unknown protein | chr5:16632221-16633896 REVERSEweakly similar to ( 135) loc_os05g40630 12005.m08239 protein expressed proteinDUF567 PGSC0003DMT400031741	PGSC0003DMP400021521	35.2	not assigned.unknown	PGSC0003DMG400012176	pgsc0003dmp400021521
CUST_10655_PI426222305							1.30807	18351.6	1.10564	13884	1.2455	17801	1.19563	14462.9	1.84411	20986.2	1.37495	19940.3		0.0165		PGSC0003DMT400031567	CGTTGAAATTCTGGTGTCACTGAATATCTCATGCTTCAAATAAAAAGCAAAGCTGATTCT	Phosphatidylcholine transfer protein	chr08	moderately similar to ( 499) AT1G64720 | Symbols: CP5 | CP5 | chr1:24046887-24048537 REVERSEmoderately similar to ( 446) loc_os04g02910 12004.m35112 protein CP5, putative, expressedSTART PGSC0003DMT400031567	PGSC0003DMP400021397	30.9	signalling.lipids	PGSC0003DMG400012110	pgsc0003dmp400021397
CUST_10658_PI426222305				0.444299			0.982375	271.08	0.660062	159.217	0.74888	222.084	0.818741	194.626	0.436468	96.3585	0.620338	174.208		0.0399		PGSC0003DMT400031933	TCAAAACTCTTGAAGACTATTCCCCAGGCAGCTGCAACAACTTGCTATGTTGCTACTCAC	Short-chain dehydrogenase	chr08	moderately similar to ( 454) AT4G24050 | Symbols: | short-chain dehydrogenase/reductase (SDR) family protein | chr4:12497287-12499661 FORWARDvery weakly similar to (89.4) POR_PEA Protochlorophyllide reductase, chloroplast precursor (EC 1.3.1.33) (PCR) (NADPH-protochlorophyllide oxidoreductase) (POR) - Pisum sativum (Garden pea)moderately similar to ( 365) loc_os03g02460 12003.m05788 protein retin…	PGSC0003DMP400021680	26.22	misc.short chain dehydrogenase/reductase (SDR)	PGSC0003DMG400012251	pgsc0003dmp400021680
CUST_10678_PI426222305	3.63326						1.32266	59.7844	4.80557	190.551	1.06365	50.6821	1.41152	54.6367	1.00893	36.9319	0.913561	41.4636		0.00395		PGSC0003DMT400031776	GGGGGTATGTGCTAGTGCTTCCTCTATAGTGTTCTTTAATATTTTCCATATAAACTTTCT	Transferase, transferring glycosyl groups	chr08	highly similar to ( 694) AT4G23490 | Symbols: | fringe-related protein | chr4:12251580-12253973 REVERSEhighly similar to ( 600) loc_os04g48950 12004.m09830 protein transferase, transferring glycosyl groups, putative, expressedDUF604 PGSC0003DMT400031776	PGSC0003DMP400021544	35.2	not assigned.unknown	PGSC0003DMG400012190	pgsc0003dmp400021544
CUST_10690_PI426222305							1.47276	1355.12	1.53103	1257.48	0.941823	946.299	1.04213	834.729	0.831805	626.672	1.07508	1017.22		0.00482		PGSC0003DMT400031825	GAAAATAAGATGCATATGAATGGCTGAAAGCTTTCCCTAGGAAAACAGAACTTGCAACAC	2-deoxyglucose-6-phosphate phosphatase	chr08	moderately similar to ( 465) AT4G11570 | Symbols: | haloacid dehalogenase-like hydrolase family protein | chr4:7004743-7005864 FORWARDmoderately similar to ( 394) loc_os09g39560 12009.m06894 protein genetic modifier, putative, expressedCOG0637 Gph PGSC0003DMT400031825	PGSC0003DMP400021586	35.2	not assigned.unknown	PGSC0003DMG400012209	pgsc0003dmp400021586
CUST_10697_PI426222305							1.65791	769.85	2.7011	1113.2	1.05202	524.979	1.20918	489.233	0.865971	332.311	1.11466	547.532		0.0256		PGSC0003DMT400032086	CAACTGAAGCTAAAATCCAAATGGCAGTATTTTGATGGAGGACTGAATATCTTTAAGTTG	VIRB2-interacting protein 2	chr08	moderately similar to ( 315) AT4G11220 | Symbols: BTI2 | BTI2 (VIRB2-INTERACTING PROTEIN 2) | chr4:6838176-6839578 REVERSEmoderately similar to ( 315) loc_os05g45050 12005.m083785 protein seed maturation protein, putative, expressedReticulon PGSC0003DMT400032086	PGSC0003DMP400021793	20.1	stress.biotic	PGSC0003DMG402012314	pgsc0003dmp400021793
CUST_10698_PI426222305							3.72101	6620.37	4.96651	7849.74	3.36453	6107.04	2.84309	4378.45	2.03398	2951.39	2.16435	4181.57		0.0139		PGSC0003DMT400031968	TACAAACTTAGTATTAGGTGCCTAGATTCTCAACATGCATGTATGCAACTTCTTTTGCAT	Electron transporter	chr08	weakly similar to ( 187) AT1G64500 | Symbols: | glutaredoxin family protein | chr1:23953270-23954376 FORWARDweakly similar to ( 139) loc_os04g54860 12004.m10378 protein glutaredoxin family protein, expressedGRX_GRX_like PGSC0003DMT400031968	PGSC0003DMP400021711	21.4	redox.glutaredoxins	PGSC0003DMG400012263	pgsc0003dmp400021711
CUST_1070_PI426222305							0.979246	308.752	1.29743	353.589	0.983327	350.625	0.718399	191.488	0.933473	237.24	1.40459	482.465		0.0492		PGSC0003DMT400003364	CCTTCGATGAAAATGGTGATGGAAGAATCGATTTCGAGGAATTTGTCAAAATGTTGTAAT	Calcium ion binding protein	chr02	weakly similar to ( 105) AT5G39670 | Symbols: | calcium-binding EF hand family protein | chr5:15883270-15883884 FORWARD PGSC0003DMT400003364	PGSC0003DMP400002390	30.3	signalling.calcium	PGSC0003DMG400001333	pgsc0003dmp400002390
CUST_1071_PI426222305	0.372204		0.338881	0.197284	0.208635		4.80778	602.362	1.78948	183.824	2.3627	310.091	1.62927	166.081	0.948497	87.3377	1.00307	129.622		0.0472		PGSC0003DMT400052185	CTAGTTAACAAGATCAAAGAGTCGAAGCTGTCTCTCCTGACATACGGCAAATTGAAAAAA	Glycerophosphodiester phosphodiesterase	chr02	moderately similar to ( 369) AT3G02040 | Symbols: SRG3 | SRG3 (senescence-related gene 3); glycerophosphodiester phosphodiesterase/ phosphoric diester hydrolase | chr3:348505-349909 REVERSEmoderately similar to ( 359) loc_os02g31030 12002.m08246 protein glycerophosphodiester phosphodiesterase, putative, expressedGDPD PGSC0003DMT400052185	PGSC0003DMP400035175	11.9.3.3	lipid metabolism.lipid degradation.lysophospholipases.glycerophosphodiester phosphodiesterase	PGSC0003DMG403020240	pgsc0003dmp400035175
CUST_10725_PI426222305				4.11842			1.14686	23.8497	0.56623	10.2907	0.928451	18.4679	1.51451	25.3439	4.72327	73.6038	1.34797	28.5207		0.0138		PGSC0003DMT400032044	AGCATGTTGTCATGTACATGGTGGTAACTATTTCAAAATATGGCACAGGTATATTCTCAA	Amino acid transporter	chr08	moderately similar to ( 206) AT5G41800 | Symbols: | amino acid transporter family protein | chr5:16733842-16735888 FORWARDweakly similar to ( 173) loc_os01g43320 12001.m10595 protein amino acid permease-like protein, putative, expressed PGSC0003DMT400032044	PGSC0003DMP400021762	34.3	transport.amino acids	PGSC0003DMG400012297	pgsc0003dmp400021762
CUST_10729_PI426222305				0.41382			1.87005	75.5105	1.48049	52.7584	1.05661	46.5869	1.13269	39.3762	0.773866	24.8308	1.72541	69.9167		0.0359		PGSC0003DMT400031808	CTCCCGATATTTTTGACTATTAGCTTATTTTGGTTCTCCAGCAATCACCATGCTAGGAGC	ATP binding protein	chr08	PGSC0003DMT400031808	PGSC0003DMP400021571	35.2	not assigned.unknown	PGSC0003DMG400012203	pgsc0003dmp400021571
CUST_10755_PI426222305							0.978214	590.169	1.14591	610.486	0.751178	473.877	0.911604	484.44	0.549533	269.277	0.776331	482.35		0.0306		PGSC0003DMT400031786	GTGTTGAAGTTAATCGAGGTGTGCGTAAACTGATTTGAGATGAAGAAAATATCTCAAAAC	Conserved gene of unknown function	chr08	weakly similar to ( 184) AT1G75060 | Symbols: | unknown protein | chr1:28181481-28183285 REVERSEmoderately similar to ( 270) loc_os04g08450 12004.m06132 protein expressed protein PGSC0003DMT400031786	PGSC0003DMP400021554	35.2	not assigned.unknown	PGSC0003DMG400012195	pgsc0003dmp400021554
CUST_10759_PI426222305				0.428277			1.41697	1693.99	0.791066	830.929	1.24489	1637.89	1.12016	1169.32	0.606855	583.544	0.977895	1185.95		0.0432		PGSC0003DMT400031811	CGACACTGAAGATGTTCTGACTCAAATCACAGATGATGTTCTTGAAGAATCAATTATGTA	Conserved gene of unknown function	chr08	very weakly similar to (95.1) AT2G45900 | Symbols: | unknown protein | chr2:18886069-18888674 REVERSE PGSC0003DMT400031811	PGSC0003DMP400021574	35.2	not assigned.unknown	PGSC0003DMG400012204	pgsc0003dmp400021574
CUST_10765_PI426222305	6.65119						0.938826	96.2356	6.24431	583.128	0.400075	69.4388	0.838068	78.2764	2.23647	201.635	1.17283	124.286		0.0318		PGSC0003DMT400031742	GGCTATGGTGTTGTTGTTAGACCAAATGTTCTCCTAAGTGTTGTTTCAATATATGTTGAT	GTP binding protein		very weakly similar to (94.7) AT5G41590 | Symbols: | unknown protein | chr5:16632221-16633896 REVERSE PGSC0003DMT400031742	PGSC0003DMP400021522	35.2	not assigned.unknown	PGSC0003DMG400012177	pgsc0003dmp400021522
CUST_10766_PI426222305	2.45753			0.281436			1.43406	784.256	3.52425	1721.6	1.03843	587.084	1.58046	744.588	0.403596	180.766	1.21989	716.845		0.00172		PGSC0003DMT400031685	GTCTAGTGTGTTTTTCTTATGGGATGAATGGACATATTTAAGCTCTATTTACTCCCAAGT	AP2 domain-containing transcription factor 9	chr08	weakly similar to ( 189) AT1G64380 | Symbols: | AP2 domain-containing transcription factor, putative | chr1:23890981-23891988 REVERSEweakly similar to ( 130) loc_os05g49700 12005.m09040 protein DNA binding protein, putative, expressedAP2 AP2 PGSC0003DMT400031685	PGSC0003DMP400021478	27.3.3	RNA.regulation of transcription.AP2/EREBP, APETALA2/Ethylene-responsive element binding protein family	PGSC0003DMG400012154	pgsc0003dmp400021478
CUST_10768_PI426222305							1.2769	2145.28	1.07489	1559.77	1.05539	1766.98	0.98044	1409.75	0.660272	889.048	0.888298	1522.43		0.0479		PGSC0003DMT400031777	AGAAATTTGGGATGACTGATGAAATGCTAATTGACCAAGAATGGCAAAAGATAGCCAAGC	Phosphoglycerate mutase	chr08	moderately similar to ( 285) AT3G05170 | Symbols: | phosphoglycerate/bisphosphoglycerate mutase family protein | chr3:1466738-1468219 FORWARDmoderately similar to ( 383) loc_os06g01950 12006.m04931 protein glycerolphosphate mutase, putativePGAM phoE PGSC0003DMT400031777	PGSC0003DMP400021545	4.1.12	glycolysis.cytosolic branch.phosphoglycerate mutase	PGSC0003DMG400012191	pgsc0003dmp400021545
CUST_10782_PI426222305				3.63463			1.44122	62.8185	0.41575	18.9819	0.836044	56.6953	0.751439	31.7383	5.23828	174.88	1.67171	74.1235		0.0126		PGSC0003DMT400031854	GGCAATTCATCAGCAGACTATGTTATTTTTGGTTTTGCTTGTTTGGCAATTTATAGATGG	Conserved gene of unknown function	chr08	PGSC0003DMT400031854	PGSC0003DMP400021612	35.2	not assigned.unknown	PGSC0003DMG400012217	pgsc0003dmp400021612
CUST_10792_PI426222305							0.963056	34.0431	0.600248	20.2716	0.685169	34.338	0.807275	26.6203	0.496883	14.3361	0.660652	27.0031		0.0206		PGSC0003DMT400031783	CTATGGAGGGAATAGACTAGCTATAGCTTATCGAGCACAAATTGTTTTTCTGTCTTTTTT	Conserved gene of unknown function	chr08	weakly similar to ( 151) AT1G63820 | Symbols: | INVOLVED IN: biological_process unknown; LOCATED IN: cellular_component unknown; EXPRESSED IN: flower, root; EXPRESSED DURING: petal differentiation and expansion stage; CONTAINS InterPro DOMAIN/s: CCT domain (InterPro:IPR010402); BEST Arabidopsis thaliana protein match is: unknown protein (TAIR:AT5G41380.1); Has 907 Blast hits to 907 proteins in 64…	PGSC0003DMP400021551	27.3.7	RNA.regulation of transcription.C2C2(Zn) CO-like, Constans-like zinc finger family	PGSC0003DMG400012193	pgsc0003dmp400021551
CUST_10795_PI426222305							0.976429	1920.08	0.715275	1243.96	0.696031	1508.81	0.767048	1301.27	0.548076	881.619	0.875029	1774.41		0.0298		PGSC0003DMT400032062	CAGTACATGTAATGGAAGTGGGGAAAGGTCATTTTTAATATTTCCCCAAACTGTTGTAAT	Aldose 1-epimerase	chr08	weakly similar to ( 101) AT5G57330 | Symbols: | aldose 1-epimerase family protein | chr5:23218392-23220664 FORWARDvery weakly similar to (97.1) loc_os04g56290 12004.m35496 protein apospory-associated protein C, putative, expressed PGSC0003DMT400032062	PGSC0003DMP400021778	3.5	minor CHO metabolism.others	PGSC0003DMG400012308	pgsc0003dmp400021778
CUST_10802_PI426222305							0.925807	792.494	0.991479	743.985	1.00181	925.51	0.91141	672.424	0.771075	535.824	1.20059	1041.77		0.0169		PGSC0003DMT400031881	CCTTCCTCCATGTAATGTATTTTGTGATTTTGGGTTTCTGCAAAAATGCTTATTTTCGTG	Alcohol dehydrogenase-like 3	chr08	weakly similar to ( 189) AT1G32780 | Symbols: | alcohol dehydrogenase, putative | chr1:11869977-11872595 REVERSEweakly similar to ( 115) ADHX_PEA Alcohol dehydrogenase class 3 (EC 1.1.1.1) (Alcohol dehydrogenase class III) (S-(hydroxymethyl)glutathione dehydrogenase) (EC 1.1.1.284) (Glutathione-dependent formaldehyde dehydrogenase) (FDH) (FALDH) (GSH-FDH) - Pisum sativum (Garden peweakly similar …	PGSC0003DMP400021633	5.3	fermentation.ADH	PGSC0003DMG400012228	pgsc0003dmp400021633
CUST_10811_PI426222305				0.455722			3.2553	2660.23	1.89204	1358.4	2.67061	2465.7	3.04463	2116.54	1.48351	994.764	3.94104	3327.37		0.0246		PGSC0003DMT400032087	GAGTTGTACTATGTCTATTAATTTGACAATTAGTGCAATTCAGGATCTTGATTGCCAGTG	Conserved gene of unknown function	chr08	PGSC0003DMT400032087	PGSC0003DMP400021794	35.2	not assigned.unknown	PGSC0003DMG400012315	pgsc0003dmp400021794
CUST_10816_PI426222305							1.8605	5969.32	1.22688	3583.1	1.83792	6846.59	1.7355	4818.61	3.0271	7971.29	2.60729	8649.99		0.00405		PGSC0003DMT400031803	GGACCGGACCATCTTATTTTCGATCTCTTGATTCTTGCTGTTCATTATTTTAAATTGATC	Potassium channel tetramerization domain-containing protein	chr08	highly similar to ( 546) AT5G41330 | Symbols: | potassium channel tetramerisation domain-containing protein | chr5:16536452-16537828 REVERSEmoderately similar to ( 329) loc_os07g23720 12007.m06650 protein protein binding protein, putative, expressed PGSC0003DMT400031803	PGSC0003DMP400021568	34.15	transport.potassium	PGSC0003DMG400012201	pgsc0003dmp400021568
CUST_10818_PI426222305				0.487174			0.921127	17.8828	0.634665	11.6113	0.764233	15.9386	0.650374	15.5612	0.448749	7.08708	1.03757	20.7874		0.0404		PGSC0003DMT400032070	CCATCAATTGTGATGGCAATAGTGAAATGCTTACTGTTTTGTCTCCCTCCACTTTGTAGA	Beta 1,3-glycosyltransferase I	chr08	very weakly similar to (84.3) AT5G53340 | Symbols: | galactosyltransferase family protein | chr5:21641045-21643195 REVERSE PGSC0003DMT400032070	PGSC0003DMP400021784	29.4	protein.postranslational modification	PGSC0003DMG400012309	pgsc0003dmp400021784
CUST_10824_PI426222305	2.77396			0.301229			0.979292	626.418	2.71652	1515.42	0.527038	365.13	0.680131	372.037	0.294991	155.937	0.563279	364.165		0.00936		PGSC0003DMT400032007	TTTTGTCGGTCGGATTAATTCAGATTTGTATCGCGTACGGTATGAGAAGATCTGTTTTTT	Conserved gene of unknown function	chr08	PGSC0003DMT400032007	PGSC0003DMP400021738	35.2	not assigned.unknown	PGSC0003DMG400012280	pgsc0003dmp400021738
CUST_10827_PI426222305							0.836348	53.2424	1.12806	65.5268	0.832638	55.5238	1.07022	59.7657	1.12789	59.0997	0.944703	63.9149		0.0441		PGSC0003DMT400032138	TCTCTTTTGTCTACTTTCTAGTACACTAACTTGACGGTGTCTCTCTGTCTGCCTCCTGAG	UDP-n-acetylmuramoylalanyl-d-glutamate--2, 6-diaminopimelate ligase	chr08	highly similar to ( 930) AT1G63680 | Symbols: ATMURE, PDE316, MURE | MURE; ATP binding / acid-amino acid ligase/ ligase | chr1:23614461-23617247 FORWARDhighly similar to ( 688) loc_os10g40130 12010.m06785 protein UDP-N-acetylmuramoylalanyl-D-glutamate--2,6-diaminopimelate ligase, putative, expressedmurE MurE PRK11929 Mur_ligase_M MurF MurD MurC murC murF murD murD FolC murD PGSC0003DMT400032138	PGSC0003DMP400021840	33.99	development.unspecified	PGSC0003DMG402012338	pgsc0003dmp400021840
CUST_10833_PI426222305							0.960895	513.957	1.06524	502.026	1.01467	547.403	0.933588	420.299	0.703585	301.95	0.846921	479.983		0.0342		PGSC0003DMT400091456	AAGATTTGCTAGGAGAGGGAGTTTTGGGTCAAACGGTTAATTCCGATTCTGATCGGTGGA	Translation initiation factor	chr08	PGSC0003DMT400091456	PGSC0003DMP400063131	35.2	not assigned.unknown	PGSC0003DMG400041027	pgsc0003dmp400063131
CUST_10838_PI426222305				0.270734			0.897468	24.3226	0.68964	18.0459	0.751309	22.2203	0.674866	16.2242	0.242975	5.26155	0.870664	24.4978		0.00578		PGSC0003DMT400032124	TCGATTCCATGTGTCTTCTGAGGCAAGATGAGTCAATGAAGGCATTGTAAGCAGTAGCGA	Conserved gene of unknown function	chr08	highly similar to ( 646) AT1G63850 | Symbols: | PRLI-interacting factor-related | chr1:23696962-23698708 FORWARDhighly similar to ( 657) loc_os04g49060 12004.m09841 protein protein binding protein, putative, expressed PGSC0003DMT400032124	PGSC0003DMP400021826	27.3.67	RNA.regulation of transcription.putative transcription regulator	PGSC0003DMG400012330	pgsc0003dmp400021826
CUST_10839_PI426222305							1.09058	1459.69	0.794493	954.846	0.756452	1147.6	0.768621	895.162	0.588194	643.504	0.97005	1348.2		0.0142		PGSC0003DMT400032063	ATTGCATACCATACTTATTTTTCTGTCTCAGATATCAGTGAAGTGAGAGTGGAAGGCTTG	Aldose 1-epimerase	chr08	moderately similar to ( 462) AT4G23730 | Symbols: | aldose 1-epimerase family protein | chr4:12362955-12364792 FORWARDmoderately similar to ( 452) loc_os05g49430 12005.m09013 protein apospory-associated protein C, putative, expressedCOG0676 Aldose_epim PGSC0003DMT400032063	PGSC0003DMP400021779	3.5	minor CHO metabolism.others	PGSC0003DMG400012308	pgsc0003dmp400021779
CUST_10856_PI426222305				0.398943			0.833051	1682.96	0.857948	1670.24	0.719382	1637.28	0.840871	1490.25	0.33234	557.089	0.648586	1383.65		0.0272		PGSC0003DMT400031780	TTTAATGAGAGATTATGGTTGGCTTCCGGCATTTCTGATTTTTACGGCGAGTATTCTCCG	Zinc finger protein	chr08	weakly similar to ( 194) AT3G61460 | Symbols: BRH1 | BRH1 (BRASSINOSTEROID-RESPONSIVE RING-H2); protein binding / zinc ion binding | chr3:22741701-22742213 REVERSEweakly similar to ( 117) loc_os04g49000 12004.m09835 protein RING zinc finger protein-like, putative, expressed PGSC0003DMT400031780	PGSC0003DMP400021548	29.5.11.4.2	protein.degradation.ubiquitin.E3.RING	PGSC0003DMG401012192	pgsc0003dmp400021548
CUST_10867_PI426222305				0.36414			2.4341	195.337	4.50615	310.009	2.47044	218.508	1.53632	104.378	0.886353	56.7208	1.59884	130.423		0.0482		PGSC0003DMT400031580	GCAGTAAAATATCCTGGATCAGTCAAATCCCTCACTTTAATTGCACCGGTTTCCGAAGAA	Valacyclovir hydrolase	chr08	moderately similar to ( 258) AT5G41900 | Symbols: | hydrolase, alpha/beta fold family protein | chr5:16769032-16771567 FORWARDmoderately similar to ( 255) loc_os10g38860 12010.m06653 protein catalytic/ hydrolase, putative, expressed PGSC0003DMT400031580	PGSC0003DMP400021408	28.1	DNA.synthesis/chromatin structure	PGSC0003DMG400012117	pgsc0003dmp400021408
CUST_10869_PI426222305							3.70932	6585.99	4.89229	7726.38	3.28498	5982.29	2.93149	4525.85	2.05489	2988.16	2.19908	4267.54		0.00821		PGSC0003DMT400031969	TACAAACTTAGTATTAGGTGCCTAGATTCTCAACATGCATGTATGCAACTTCTTTTGCAT	Electron transporter	chr08	moderately similar to ( 248) AT1G64500 | Symbols: | glutaredoxin family protein | chr1:23953270-23954376 FORWARDweakly similar to ( 149) loc_os01g13480 12001.m07957 protein electron transporter/ thiol-disulfide exchange intermediate, putative, expressedGRX_GRX_like PGSC0003DMT400031969	PGSC0003DMP400021712	21.4	redox.glutaredoxins	PGSC0003DMG400012263	pgsc0003dmp400021712
CUST_10870_PI426222305				0.478002			1.07699	630.125	1.13893	588.303	0.774058	479.28	0.923863	464.208	0.514804	243.201	0.818463	485.746		0.00664		PGSC0003DMT400031787	GTGTTGAAGTTAATCGAGGTGTGCGTAAACTGATTTGAGATGAAGAAAATATCTCAAAAC	Conserved gene of unknown function	chr08	weakly similar to ( 169) AT1G75060 | Symbols: | unknown protein | chr1:28181481-28183285 REVERSEmoderately similar to ( 249) loc_os04g08450 12004.m06132 protein expressed protein PGSC0003DMT400031787	PGSC0003DMP400021555	35.2	not assigned.unknown	PGSC0003DMG400012195	pgsc0003dmp400021555
CUST_10997_PI426222305				0.48548			1.31007	1076.19	1.10987	794.53	1.10603	931.076	0.800436	565.215	0.636014	422.493	0.967426	804.898		0.0349		PGSC0003DMT400037740	GGTTATTGGGATAGCTTGGAAAATTTACAAGAGGAGATCAGTCGTTTCCAGAAGAACTGG	Conserved gene of unknown function	chr05	highly similar to ( 881) AT5G08720 | Symbols: | FUNCTIONS IN: molecular_function unknown; INVOLVED IN: biological_process unknown; LOCATED IN: mitochondrion; CONTAINS InterPro DOMAIN/s: Streptomyces cyclase/dehydrase (InterPro:IPR005031); BEST Arabidopsis thaliana protein match is: unknown protein (TAIR:AT4G01650.2); Has 578 Blast hits to 324 proteins in 67 species: Archae - 1; Bacteria - 248; Me…	PGSC0003DMP400025648	35.2	not assigned.unknown	PGSC0003DMG401014557	pgsc0003dmp400025648
CUST_11007_PI426222305				0.498987			1.23954	447.353	0.87787	278.491	0.924594	398.472	1.07367	332.086	0.618515	180.763	1.09673	407.216		0.038		PGSC0003DMT400078426	ATTATCAATTCAAATGTTTCTGCACTGACAGGCCTCATGCATTGAGTTGCAAACCTTCCA	Wall-associated kinase	chr05	highly similar to ( 535) AT1G18390 | Symbols: | ATP binding / kinase/ protein kinase/ protein serine/threonine kinase/ protein tyrosine kinase | chr1:6327463-6329935 FORWARDmoderately similar to ( 227) NORK_MEDTR Nodulation receptor kinase precursor (EC 2.7.11.1) (Does not make infections protein 2) (Symbiosis receptor-like kinase) (MtSYMRK) - Medicago truncatula (Barrel medic)moderately similar …	PGSC0003DMP400053132	29.4.1.57	protein.postranslational modification.kinase.receptor like cytoplasmatic kinase VII	PGSC0003DMG401030531	pgsc0003dmp400053132
CUST_11013_PI426222305							0.551625	2139.44	0.70626	2494.03	0.675853	2710.9	0.848015	2882.57	0.868707	2765.15	0.772231	3139.78		0.0477		PGSC0003DMT400037756	ACCCGCACAAACTTCAACCCGCCCGCACAATTTTACTTTGTTAGATTGTAATTTGTAATA	Conserved gene of unknown function	chr05	PGSC0003DMT400037756	PGSC0003DMP400025663	35.2	not assigned.unknown	PGSC0003DMG400014567	pgsc0003dmp400025663
CUST_11024_PI426222305				2.73622			1.06057	179.479	0.627521	92.6515	1.10515	192.146	1.1064	159.303	2.90196	393.341	1.28169	231.933		0.0137		PGSC0003DMT400078527	TTCAGGCCATGCAAGGCTACATGAACTAGGATACAAACAAGAACTCAAAAGAGACCTTTC	GABA-specific permease	chr05	highly similar to ( 635) AT2G01170 | Symbols: BAT1 | BAT1 (BIDIRECTIONAL AMINO ACID TRANSPORTER 1); amino acid transmembrane transporter | chr2:102364-104462 REVERSEhighly similar to ( 642) loc_os01g42234 12001.m43423 protein amino-acid permease C584.13, putative, expressedPotE AA_permease LysP PGSC0003DMT400078527	PGSC0003DMP400053214	34.3	transport.amino acids	PGSC0003DMG400030568	pgsc0003dmp400053214
CUST_11034_PI426222305				2.05742			0.785584	63.4278	1.06591	72.5752	0.952599	81.824	0.915071	60.6726	1.61628	101.327	1.0686	88.616		0.0387		PGSC0003DMT400007416	CACAGAACAAGAATTTGTTACCAAAGGCCTAATATGGGAACTTTCATTACAGAATATCAG	Transmembrane emp24 domain-containing protein 10	chr04	moderately similar to ( 273) AT1G26690 | Symbols: | emp24/gp25L/p24 family protein | chr1:9224299-9225682 REVERSEmoderately similar to ( 286) loc_os07g43890 12007.m08613 protein transmembrane emp24 domain-containing protein 10 precursor, putative, expressed PGSC0003DMT400007416	PGSC0003DMP400005158	34.99	transport.misc	PGSC0003DMG400002852	pgsc0003dmp400005158
CUST_11038_PI426222305				0.476866			1.0957	137.554	0.658302	68.8936	1.00708	135.947	0.895736	91.7961	0.522504	51.6674	0.755587	92.5562		0.0151		PGSC0003DMT400078541	ACGAGAAGCTACTGATATATGACTTCATTCCAAATGGAAACCTTACCACCGCAATTCACG	ATP binding protein	chr04	highly similar to ( 629) AT2G01210 | Symbols: | leucine-rich repeat transmembrane protein kinase, putative | chr2:119509-121734 REVERSEweakly similar to ( 168) PSKR_DAUCA Phytosulfokine receptor precursor (EC 2.7.11.1) (Phytosulfokine LRR receptor kinase) - Daucus carota (Carrot)highly similar to ( 596) loc_os01g33090 12001.m09626 protein ATP binding protein, putative, expressedS_TKc Pkinase S_TK…	PGSC0003DMP400053227	30.2.3	signalling.receptor kinases.leucine rich repeat III	PGSC0003DMG400030572	pgsc0003dmp400053227
CUST_11054_PI426222305							1.46829	373.226	1.26218	287.153	1.2363	327.328	1.05585	233.268	0.873772	179.63	1.23642	319.489		0.0403		PGSC0003DMT400007385	AAATAAACGAGAGAGACTACTGGATTGTACACCGGACTGAAAGAAGTGTCGATGCTCTGC	Stage III sporulation protein AA	chr05	moderately similar to ( 411) AT1G33290 | Symbols: | sporulation protein-related | chr1:12074125-12075989 FORWARDmoderately similar to ( 410) loc_os12g10640 12012.m05047 protein expressed proteinSpoIIIAA PGSC0003DMT400007385	PGSC0003DMP400005137	29.5	protein.degradation	PGSC0003DMG400002837	pgsc0003dmp400005137
CUST_1106_PI426222305				0.493737			0.98379	397.022	1.07401	380.524	1.17577	502.379	0.965158	337.386	0.485734	159.924	0.782354	325.598		0.0148		PGSC0003DMT400032816	GCCTTGATGTGGCTATAAAGCTAGGTATTGCTGGATGTGATGTTTTAAAATTTTCAATTG	Stpk1 protein kinase	chr02	highly similar to ( 654) AT3G27580 | Symbols: ATPK7 | ATPK7; kinase/ protein serine/threonine kinase | chr3:10217671-10219484 REVERSEhighly similar to ( 736) KPK1_PHAVU Protein kinase PVPK-1 (EC 2.7.11.1) - Phaseolus vulgaris (Kidney bean) (French bean)highly similar to ( 658) loc_os09g08420 12009.m04109 protein protein kinase G11A, putative, expressedS_TKc S_TKc Pkinase SPS1 TyrKc Pkinase_Tyr PT…	PGSC0003DMP400022323	29.4	protein.postranslational modification	PGSC0003DMG400012603	pgsc0003dmp400022323
CUST_11063_PI426222305	0.488891			0.287468			1.25216	303.556	0.612168	129.152	0.917165	241.985	0.873128	187.682	0.359955	70.4373	0.68745	168.637		0.0159		PGSC0003DMT400037717	CATGTGAGTCCTGTTTTGAATATTCCACAAGCTTTGTTTGGTTTAGGTTCATTGTTTTGT	Conserved gene of unknown function	chr05	PGSC0003DMT400037717	PGSC0003DMP400025630	35.2	not assigned.unknown	PGSC0003DMG400014551	pgsc0003dmp400025630
CUST_11069_PI426222305				0.303409			1.01936	5317.16	0.915144	4374.26	0.686152	4541.78	0.671853	3162.51	0.309284	1341.25	1.35089	7266.49		0.0281		PGSC0003DMT400037693	CCTATTCAGATGGACAAAACAGAGGATTTGGAGACTAAAAAAGATGGGATTGAACTTGTA	Nitrite transporter	chr04	highly similar to ( 855) AT1G68570 | Symbols: | proton-dependent oligopeptide transport (POT) family protein | chr1:25746811-25750110 FORWARDhighly similar to ( 691) loc_os06g15370 12006.m06250 protein peptide transporter PTR2, putative, expressedPTR2 PTR2 PGSC0003DMT400037693	PGSC0003DMP400025609	34.13	transport.peptides and oligopeptides	PGSC0003DMG400014539	pgsc0003dmp400025609
CUST_11098_PI426222305							1.23367	9484.1	1.07556	7286.41	0.96012	8108.31	0.979573	6549.13	0.893918	5598.87	1.21427	9624.91		0.0197		PGSC0003DMT400037767	AAACTGGTCTTTAATCGGACTGTCACACTGCGGGATAACTATGCTAAGGGTGGGAAATGA	Glutaminyl-tRNA synthetase	chr05	highly similar to ( 600) AT1G25350 | Symbols: OVA9 | OVA9 (ovule abortion 9); glutamine-tRNA ligase | chr1:8889280-8894205 REVERSEhighly similar to ( 643) SYQ_LUPLU Glutaminyl-tRNA synthetase (EC 6.1.1.18) (Glutamine--tRNA ligase) (GlnRS) - Lupinus luteus (European yellow lupin)highly similar to ( 639) loc_os01g09000 12001.m07525 protein glutaminyl-tRNA synthetase, putative, expressedPRK05347 Gln…	PGSC0003DMP400025668	29.1.18	protein.aa activation.glutamine-tRNA ligase	PGSC0003DMG400014572	pgsc0003dmp400025668
CUST_1110_PI426222305			0.427087				1.02354	34.6996	0.825631	26.0362	0.842326	28.6311	0.43714	12.3313	0.469973	14.2672	1.16835	39.5336		0.0211		PGSC0003DMT400001380	GCTTTAGAGATCTTGATGGGTAAGTGATTATACTCTACAAATTTGAAGTGTGTGGGAATA	BC10 protein	chr02	moderately similar to ( 375) AT5G14550 | Symbols: | unknown protein | chr5:4691633-4693732 REVERSEmoderately similar to ( 368) loc_os05g07790 12005.m05296 protein expressed proteinDUF266 PGSC0003DMT400001380	PGSC0003DMP400001020	35.2	not assigned.unknown	PGSC0003DMG400000514	pgsc0003dmp400001020
CUST_11112_PI426222305							1.14939	45.3619	0.941283	31.1184	0.96319	56.1116	0.996991	33.0694	0.567704	17.7106	2.07517	79.1207		0.0487		PGSC0003DMT400078537	CTTTTGGGACCCATTTGAACTATTCTTTTGCTTCCCCAGTAAATATATCTGCTAAAAAAG	Phosphatidic acid phosphatase alpha	chr04	moderately similar to ( 427) AT3G02600 | Symbols: LPP3, ATLPP3 | LPP3 (LIPID PHOSPHATE PHOSPHATASE 3); phosphatidate phosphatase | chr3:552937-554411 FORWARDmoderately similar to ( 380) loc_os08g27040 12008.m080042 protein lipid phosphate phosphatase 3, chloroplast precursor, putative, expressedPAP2_containing_1_like PAP2_wunen PAP2 PAP2_like PGSC0003DMT400078537	PGSC0003DMP400053224	26.13	misc.acid and other phosphatases	PGSC0003DMG402030570	pgsc0003dmp400053224
CUST_11127_PI426222305				0.394744			1.76959	220.192	1.07277	118.743	0.930587	130.627	1.3343	142.121	0.698537	71.6422	1.7578	220.48		0.00878		PGSC0003DMT400078452	CCGCACACACTTGTGAGCATTTTTGAAAATTTTCTCTATGGATTATCCTGGCTTTAAATA	Wall-associated kinase	chr05	moderately similar to ( 364) AT1G25390 | Symbols: | protein kinase family protein | chr1:8906640-8908800 REVERSEweakly similar to ( 182) NORK_PEA Nodulation receptor kinase precursor (EC 2.7.11.1) - Pisum sativum (Garden pea)moderately similar to ( 363) loc_os01g04409 12001.m07075 protein OsWAK1 - OsWAK receptor-like cytoplasmic kinase (OsWAK-RLCK), expressedS_TKc S_TKc Pkinase_Tyr Pkinase PTKc T…	PGSC0003DMP400053153	29.4.1.57	protein.postranslational modification.kinase.receptor like cytoplasmatic kinase VII	PGSC0003DMG400030536	pgsc0003dmp400053153
CUST_11151_PI426222305				6.65859			0.2243	20.1318	0.325589	20.9148	0.420163	42.2863	0.544582	43.1961	1.49352	87.5577	1.13949	84.4086		0.0121		PGSC0003DMT400078471	CGACTTGTTTCAGAGTAAAAGTGGATCGTTGATTGAAGAAGATCAAAGTCAATGGAAGAA	Conserved gene of unknown function	chr05	weakly similar to ( 154) AT2G01340 | Symbols: | unknown protein | chr2:164014-165068 FORWARDweakly similar to ( 140) loc_os06g14780 12006.m06193 protein expressed protein PGSC0003DMT400078471	PGSC0003DMP400053166	35.2	not assigned.unknown	PGSC0003DMG400030546	pgsc0003dmp400053166
CUST_11153_PI426222305							0.784174	26.8406	1.50531	45.5513	0.729327	29.9759	0.601272	17.1	0.291049	8.26944	0.804871	29.6137		0.0496		PGSC0003DMT400036499	GTACATATCCAAATAATCCACAAGCTCAAGGTCATCAAGAAAATAATCCACATGCTCAAG	Receptor kinase	chr05	PGSC0003DMT400036499	PGSC0003DMP400024749	35.2	not assigned.unknown	PGSC0003DMG402014059	pgsc0003dmp400024749
CUST_11165_PI426222305				0.478353	19.5931		0.866498	1756.39	1.09809	1899.9	1.23217	2554.04	0.511691	851.478	0.414492	663.839	16.9774	33929		0.000873		PGSC0003DMT400037744	TTAAAGAGAGAGAAAGCGTGGAAGATAATGCGGGTTTGGATCTTAACGCTGACCCGGTTA	Conserved gene of unknown function	chr05	PGSC0003DMT400037744	PGSC0003DMP400025652	35.2	not assigned.unknown	PGSC0003DMG400014558	pgsc0003dmp400025652
CUST_1119_PI426222305							0.896442	150.644	0.955429	142.979	0.748047	136.088	0.857325	125.551	0.69683	95.5803	1.16334	200.932		0.00422		PGSC0003DMT400003654	CATATGAAATTACTTTGTTGGGTAAAAAGTGGACAGTTTCCAGATCAGTTTCTCCTAACA	Membrane-anchored ubiquitin-fold protein 2	chr02	weakly similar to ( 147) AT5G15460 | Symbols: MUB2 | MUB2 (MEMBRANE-ANCHORED UBIQUITIN-FOLD PROTEIN 2) | chr5:5018947-5020105 REVERSEweakly similar to ( 136) MUB3_ORYSA Membrane-anchored ubiquitin-fold protein 3 precursor (Membrane-anchored ub-fold protein 3) (OsMUB3) - Oryza sativa (Rice)weakly similar to ( 136) loc_os02g51500 12002.m34032 protein NTGP5, putative, expressedNTGP5 PGSC0003DMT40000…	PGSC0003DMP400002612	29.5.11	protein.degradation.ubiquitin	PGSC0003DMG400001443	pgsc0003dmp400002612
CUST_11209_PI426222305				0.413112	0.402646		1.51816	121.081	2.58937	183.409	1.37703	115.223	0.844003	59.6483	0.62717	42.0049	0.611282	50.8431		0.0268		PGSC0003DMT400007377	GGTCAAACGTGTCTTTCAGAGTTCAACTTTGAAAAAAGTGAAAAGATTTCACAACCAAAC	DNA-binding protein	chr05	weakly similar to ( 127) AT3G01470 | Symbols: ATHB-1, ATHB1, HD-ZIP-1, HAT5 | ATHB-1 (ARABIDOPSIS THALIANA HOMEOBOX 1); DNA binding / protein homodimerization/ sequence-specific DNA binding / transcription activator/ transcription factor | chr3:182648-184034 REVERSEweakly similar to ( 134) loc_os02g49700 12002.m33448 protein homeodomain leucine zipper protein CPHB-5, putative, expressed PGSC0003D…	PGSC0003DMP400005130	27.3.22	RNA.regulation of transcription.HB,Homeobox transcription factor family	PGSC0003DMG400002835	pgsc0003dmp400005130
CUST_11243_PI426222305							1.30497	101.154	1.02372	70.2875	0.830076	67.1568	1.11459	75.8975	0.824268	52.1892	0.991313	78.702		0.0137		PGSC0003DMT400007320	AGACAAATGAGATCTTCAGTGTAGGAGGCTGGAGCAGTTCAAATAAAAAGGCATGATTTG	Ganglioside induced differentiation associated protein	chr04	highly similar to ( 827) AT1G69340 | Symbols: | appr-1-p processing enzyme family protein | chr1:26066298-26069644 FORWARDhighly similar to ( 775) loc_os10g30750 12010.m05934 protein appr-1-p processing enzyme family protein, expressedMacro_GDAP2_like Macro_Appr_pase_like PRK04143 PRK00431 Macro Macro_1 COG2110 Macro_Af1521_BAL_like Macro SEC14 PGSC0003DMT400007320	PGSC0003DMP400005099	35.2	not assigned.unknown	PGSC0003DMG400002818	pgsc0003dmp400005099
CUST_11250_PI426222305				0.333765			1.07237	554.148	0.564579	246.992	0.86182	497.839	0.886359	379.548	0.357919	147.926	1.05408	540.224		0.0383		PGSC0003DMT400036504	TGTGTTTTATTGAACATTGGCATCAGAGCATACTATATAGGTTCTGTCAAACGAAAAGTG	Receptor kinase	chr04	weakly similar to ( 148) AT5G39020 | Symbols: | protein kinase family protein | chr5:15616917-15619358 FORWARDweakly similar to ( 150) loc_os01g02840 12001.m06923 protein LRK14, putative, expressed PGSC0003DMT400036504	PGSC0003DMP400024753	30.2.20	signalling.receptor kinases.wheat LRK10 like	PGSC0003DMG400014061	pgsc0003dmp400024753
CUST_11263_PI426222305							1.1101	1031.8	1.16281	954.465	0.906341	874.183	0.869927	688.787	0.730229	547.942	0.908482	872.417		0.0383		PGSC0003DMT400078364	AGAGAGCTGGGACAGTTTTAAGCAGATATTTGACGTCTACATGTTTGAGGCTTCAAAGCC	Repressor of RNA polymerase III transcription MAF1	chr04	moderately similar to ( 329) AT5G13240 | Symbols: | transcription regulator | chr5:4225261-4227152 REVERSEmoderately similar to ( 262) loc_os04g56730 12004.m35220 protein repressor of RNA polymerase III transcription MAF1, putative, expressedMaf1 PGSC0003DMT400078364	PGSC0003DMP400053084	35.2	not assigned.unknown	PGSC0003DMG400030511	pgsc0003dmp400053084
CUST_11266_PI426222305				0.330774			0.990508	5571.24	0.916638	4716.21	0.766655	5280.86	0.695069	3495.91	0.327634	1518.19	1.42906	8260.47		0.0148		PGSC0003DMT400037695	CCTATTCAGATGGACAAAACAGAGGATTTGGAGACTAAAAAAGATGGGATTGAACTTGTA	Nitrite transporter	chr04	moderately similar to ( 391) AT1G68570 | Symbols: | proton-dependent oligopeptide transport (POT) family protein | chr1:25746811-25750110 FORWARDmoderately similar to ( 310) loc_os06g15370 12006.m06250 protein peptide transporter PTR2, putative, expressedPTR2 PGSC0003DMT400037695	PGSC0003DMP400025611	34.13	transport.peptides and oligopeptides	PGSC0003DMG400014539	pgsc0003dmp400025611
CUST_11267_PI426222305				4.44841			0.709016	7.46061	0.563009	5.05539	1.09982	12.2973	0.778538	6.95087	3.154	27.7444	1.59309	18.2732		0.0193		PGSC0003DMT400078524	GTTGTGCAACATTCAACTGTCATAAGTTACTTTTTGACAAAACTGACGGTTTCTACATTC	GABA-specific permease	chr05	moderately similar to ( 437) AT2G01170 | Symbols: BAT1 | BAT1 (BIDIRECTIONAL AMINO ACID TRANSPORTER 1); amino acid transmembrane transporter | chr2:102364-104462 REVERSEmoderately similar to ( 416) loc_os01g42234 12001.m43423 protein amino-acid permease C584.13, putative, expressed PGSC0003DMT400078524	PGSC0003DMP400053211	34.3	transport.amino acids	PGSC0003DMG400030568	pgsc0003dmp400053211
CUST_11268_PI426222305				0.246088			1.33679	28.4262	0.739515	15.8867	0.695121	17.9995	0.553617	11.5643	0.328968	5.64619	1.52586	33.2582		0.0199		PGSC0003DMT400037694	GGATCCTCTGAATATATTTTGGAGGATTGACATGAGTGTGTCAGCCTTTTTGAAGAGTAC	Nitrate transporter	chr05	moderately similar to ( 357) AT1G68570 | Symbols: | proton-dependent oligopeptide transport (POT) family protein | chr1:25746811-25750110 FORWARDmoderately similar to ( 293) loc_os06g15370 12006.m06250 protein peptide transporter PTR2, putative, expressedPTR2 PTR2 PGSC0003DMT400037694	PGSC0003DMP400025610	34.13	transport.peptides and oligopeptides	PGSC0003DMG400014539	pgsc0003dmp400025610
CUST_11269_PI426222305				2.41415			0.931383	151.897	0.876013	123.897	0.72166	136.51	0.908442	126.513	2.2485	293.879	1.09262	179.543		0.0305		PGSC0003DMT400078342	AATGTTCAGGGTTCTTCCCTTCACTACAACTGTGTACCCTTGTGCAATTACAGCTCCAAG	Quinolinate phosphirobosyltransferase	chr05	moderately similar to ( 498) AT2G01350 | Symbols: QPT | QPT (QUINOLINATE PHOSHORIBOSYLTRANSFERASE); nicotinate-nucleotide diphosphorylase (carboxylating) | chr2:165332-167058 REVERSEmoderately similar to ( 482) loc_os09g38060 12009.m060061 protein nicotinate-nucleotide pyrophosphorylase, putative, expressedQPRTase QPRTase_NadC NadC PRK08072 PRK07428 PRK06106 PRK09016 PRK06543 PRK05742 PRK07896 PR…	PGSC0003DMP400053067	35.2	not assigned.unknown	PGSC0003DMG400030501	pgsc0003dmp400053067
CUST_11274_PI426222305					12.6193		0.688103	101.881	0.668867	86.0765	1.27652	198.777	0.436879	55.4735	0.318899	36.9039	8.68339	1242.33		0.0187		PGSC0003DMT400037745	CGGAGGAGATTGATCAAAAACTCTCCGATGAAATCATCGGAGATAATGAAGATATGAAAG	Conserved gene of unknown function	chr04	PGSC0003DMT400037745	PGSC0003DMP400025653	35.2	not assigned.unknown	PGSC0003DMG400014559	pgsc0003dmp400025653
CUST_11312_PI426222305							0.900357	583.165	0.925991	532.661	0.686146	492.247	0.66969	376.777	0.611684	323.811	0.80458	539.832		0.0431		PGSC0003DMT400007446	GAGTGGGTGTTCTTTGTTTCAATGTTTCATCAAGCAGCATTCTTTCTGTTTTTATTTTGG	Conserved gene of unknown function	chr04	moderately similar to ( 234) AT1G10410 | Symbols: | INVOLVED IN: N-terminal protein myristoylation; LOCATED IN: chloroplast; EXPRESSED IN: 24 plant structures; EXPRESSED DURING: 15 growth stages; CONTAINS InterPro DOMAIN/s: Protein of unknown function DUF1336 (InterPro:IPR009769); BEST Arabidopsis thaliana protein match is: CW14 (TAIR:AT1G59650.1); Has 144 Blast hits to 144 proteins in 21 species…	PGSC0003DMP400005179	35.2	not assigned.unknown	PGSC0003DMG400002868	pgsc0003dmp400005179
CUST_11320_PI426222305							0.705892	19.8187	0.777331	18.2141	0.717972	21.5879	0.801864	18.6202	0.673867	16.5876	0.934277	26.3781		0.0174		PGSC0003DMT400078376	AAGGAGCAATTGAATAGAGCTCTCAGTGAGCATCTCAACACCATTTATGAAACTCTTGAG	Conserved gene of unknown function	chr05	moderately similar to ( 328) AT1G22970 | Symbols: | unknown protein | chr1:8130840-8132199 REVERSEmoderately similar to ( 259) loc_os05g48070 12005.m08879 protein expressed protein PGSC0003DMT400078376	PGSC0003DMP400053094	35.2	not assigned.unknown	PGSC0003DMG400030516	pgsc0003dmp400053094
CUST_11354_PI426222305							0.939442	64.5137	1.08978	66.2625	0.643013	48.2909	0.753692	45.9446	0.718063	40.4353	0.665262	50.4476		0.0233		PGSC0003DMT400053212	GAACTCATTCTTTAAAAGGAAGTTCTGGTTTGCAATGCAGAAAGGGTGGTCCAAACCACA	Conserved gene of unknown function	chr06	weakly similar to ( 135) AT3G07470 | Symbols: | unknown protein | chr3:2387291-2388343 REVERSEweakly similar to ( 115) loc_os01g68500 12001.m12953 protein expressed proteinDUF538 PGSC0003DMT400053212	PGSC0003DMP400035888	35.2	not assigned.unknown	PGSC0003DMG400020654	pgsc0003dmp400035888
CUST_11370_PI426222305		2.12847		3.42478	2.74856		1.47474	1918.19	1.24717	1385.18	3.13894	3953.39	2.45395	2649.37	5.05067	5128.5	4.05341	5259.71		0.0356		PGSC0003DMT400052998	GGAAGTACTGATTTCAACAGAGGTGGATCCATAATTTAGAGTCAGTAGATTCATAATTGT	Avr9/Cf-9 rapidly elicited protein 216	chr03	moderately similar to ( 458) AT2G30360 | Symbols: CIPK11, PKS5, SIP4, SNRK3.22 | SIP4 (SOS3-INTERACTING PROTEIN 4); kinase/ protein kinase | chr2:12937265-12938572 REVERSEmoderately similar to ( 353) CIPK1_ORYSA CIPK-like protein 1 (EC 2.7.11.1) (OsCK1) - Oryza sativa (Rice)moderately similar to ( 414) loc_os05g43840 12005.m08510 protein CBL-interacting serine/threonine-protein kinase 11, putativ…	PGSC0003DMP400035735	29.4	protein.postranslational modification	PGSC0003DMG400020564	pgsc0003dmp400035735
CUST_11372_PI426222305							1.20476	384.819	1.71765	492.094	0.825913	290.65	0.828272	233.773	0.787801	205.816	0.8124	271.63		0.0107		PGSC0003DMT400052987	GCACACAGTTCAAGGTGAAAATAATGGATTCAGTTGGGTTTTAAATTCGACTATGGATTA	Conserved gene of unknown function	chr06	moderately similar to ( 265) AT1G07080 | Symbols: | gamma interferon responsive lysosomal thiol reductase family protein / GILT family protein | chr1:2170069-2171861 FORWARDmoderately similar to ( 248) loc_os03g18454 12003.m35570 protein gamma-interferon-inducible lysosomal thiol reductase precursor, putative, expressedGILT PGSC0003DMT400052987	PGSC0003DMP400035727	35.2	not assigned.unknown	PGSC0003DMG400020559	pgsc0003dmp400035727
CUST_11377_PI426222305	21.7343			12.5863			0.53477	20.6027	11.6228	457.085	0.892917	29.0062	2.3748	66.7054	6.7308	173.966	1.33443	56.0522		0.0112		PGSC0003DMT400053173	CTAACAGCTCATGATCTTAGGACCGTTGATGATCAAATTTGATTTAATCTAACGGTTGTT	Conserved gene of unknown function	chr03	moderately similar to ( 231) AT3G07350 | Symbols: | unknown protein | chr3:2347674-2348570 FORWARDweakly similar to ( 135) loc_os11g25040 12011.m06428 protein plant-specific domain TIGR01615 family protein, expressedDUF506 PGSC0003DMT400053173	PGSC0003DMP400035857	35.2	not assigned.unknown	PGSC0003DMG400020638	pgsc0003dmp400035857
CUST_11406_PI426222305				0.140479	0.318217		0.989004	76.2507	1.09501	73.4071	0.770322	61.3959	0.515311	34.2727	0.138934	8.7213	0.314718	24.9718		0.0199		PGSC0003DMT400010674	TGAGCTAAATTCATTCCCCCCTATGGATTAGTCTACATTCTCTACAAATTTTATCAACGG	Internal rotenone-insensitive NADH dehydrogenase	chr03	highly similar to ( 644) AT2G29990 | Symbols: NDA2 | NDA2 (ALTERNATIVE NAD(P)H DEHYDROGENASE 2); FAD binding / NADH dehydrogenase/ oxidoreductase | chr2:12793562-12795913 REVERSEhighly similar to ( 637) loc_os01g61410 12001.m43250 protein rotenone-insensitive NADH-ubiquinone oxidoreductase, mitochondrial precursor, putative, expressedNdh Pyr_redox_2 PGSC0003DMT400010674	PGSC0003DMP400007457	9.2.1	mitochondrial electron transport / ATP synthesis.NADH-DH.type II.internal matrix	PGSC0003DMG400004168	pgsc0003dmp400007457
CUST_11409_PI426222305							0.800459	6.90773	0.680209	4.8347	2.57753	29.3876	1.16448	8.72561	0.773394	5.14402	0.598849	5.09957		0.017		PGSC0003DMT400010633	CACTATCAAGGTCACTATCGAACTTCAATTCATTAATCGAGTTTTGAAAAAGTGGTCAAC	Conserved gene of unknown function	chr06	PGSC0003DMT400010633	PGSC0003DMP400007425	35.2	not assigned.unknown	PGSC0003DMG400004152	pgsc0003dmp400007425
CUST_11413_PI426222305				3.16766			0.785961	160.75	0.740531	129.409	0.655871	150.359	0.763697	131.92	2.48965	398.576	0.858381	178.888		0.0122		PGSC0003DMT400052944	CACTCAACATCTTGATGTCTGATCTGTTTTGGGGTTTGATGAATTCTTAATGGGAAAAAA	BCL-2 binding anthanogene-1	chr03	weakly similar to ( 167) AT3G51780 | Symbols: ATBAG4 | ATBAG4 (ARABIDOPSIS THALIANA BCL-2-ASSOCIATED ATHANOGENE 4); protein binding | chr3:19207029-19208178 REVERSEmoderately similar to ( 208) loc_os01g61500 12001.m150760 protein BCL-2 binding anthanogene-1, putative, expressedBAG1_N PGSC0003DMT400052944	PGSC0003DMP400035699	20.2	stress.abiotic	PGSC0003DMG400020545	pgsc0003dmp400035699
CUST_11418_PI426222305							1.2757	3641.38	1.00202	2510.86	0.953769	2847.49	0.84181	2068.75	0.742803	1712.65	0.94325	2725.27		0.0381		PGSC0003DMT400010676	CACGATTCAAATTTGGGGTTGTAGAGATCATGGAATATACTTATTGTCCCGAAATGTATT	Internal rotenone-insensitive NADH dehydrogenase	chr06	moderately similar to ( 370) AT2G29990 | Symbols: NDA2 | NDA2 (ALTERNATIVE NAD(P)H DEHYDROGENASE 2); FAD binding / NADH dehydrogenase/ oxidoreductase | chr2:12793562-12795913 REVERSEmoderately similar to ( 357) loc_os01g61410 12001.m43250 protein rotenone-insensitive NADH-ubiquinone oxidoreductase, mitochondrial precursor, putative, expressedNdh PGSC0003DMT400010676	PGSC0003DMP400007459	9.2.1	mitochondrial electron transport / ATP synthesis.NADH-DH.type II.internal matrix	PGSC0003DMG400004168	pgsc0003dmp400007459
CUST_11435_PI426222305							1.63646	4784.03	1.36413	3537.77	1.17815	3732.33	1.18303	2978.58	1.01158	2450.99	1.47056	4382.45		0.0496		PGSC0003DMT400010647	ACTGATGATGATGATGATGATAACTGATCATCCCTTAGGCATGGTTGCTAGCAGTTGGGC	ATP binding protein	chr06	weakly similar to ( 113) AT5G58720 | Symbols: | PRLI-interacting factor, putative | chr5:23720109-23722974 REVERSE PGSC0003DMT400010647	PGSC0003DMP400007436	28.1	DNA.synthesis/chromatin structure	PGSC0003DMG400004159	pgsc0003dmp400007436
CUST_11482_PI426222305							0.899362	1524.12	0.830414	1230.86	0.653624	1125.35	0.784505	1149.96	0.48729	669.767	0.691475	1188.79		0.0359		PGSC0003DMT400010632	GTCTTGGTTGGACAATTGAACACTCAGTAATATGAATGACTCAATTGCAAATATACCTTC	Thiamine biosynthesis protein ThiC variant L1	chr06	nearly identical (1141) AT2G29630 | Symbols: THIC | THIC (ThiaminC); ADP-ribose pyrophosphohydrolase/ catalytic/ iron-sulfur cluster binding | chr2:12667395-12669569 FORWARDnearly identical (1115) loc_os03g47610 12003.m101437 protein thiamine biosynthesis protein thiC, putative, expressedPRK09284 ThiC ThiC PGSC0003DMT400010632	PGSC0003DMP400007424	18.2	Co-factor and vitamine metabolism.thiamine	PGSC0003DMG400004151	pgsc0003dmp400007424
CUST_11483_PI426222305							0.82905	293.633	0.927629	286.894	0.90743	329.403	0.848055	256.087	0.737883	211.482	0.942332	337.351		0.0372		PGSC0003DMT400053010	CAACACTCAAATTCACAATTTCACATGATTTCTCAAGCTTTAAGTTACTCTCATGGTGAG	26S protease regulatory subunit 6B homolog	chr03	highly similar to ( 721) AT5G58290 | Symbols: RPT3 | RPT3 (REGULATORY PARTICLE TRIPLE-A ATPASE 3); ATPase | chr5:23569155-23571116 FORWARDhighly similar to ( 789) PRS6B_SOLTU 26S protease regulatory subunit 6B homolog - Solanum tuberosum (Potato)highly similar to ( 712) loc_os02g21970 12002.m07435 protein 26S protease regulatory subunit 6B, putative, expressedRPT1 PRK03992 SpoVK AAA HflB hflB COG…	PGSC0003DMP400035743	29.5.11.20	protein.degradation.ubiquitin.proteasom	PGSC0003DMG400020570	pgsc0003dmp400035743
CUST_11625_PI426222305							1.53042	1877.97	1.34552	1434.49	1.27704	1598.61	1.01406	1077.03	0.907125	899.062	1.08784	1354.16		0.00996		PGSC0003DMT400010993	CCTGGATACAAGTTTATAATTGTTTCATTTCTCCTTGTATGTGATAGTGAGAATTCTGGG	Ubiquitin-protein ligase BRE1A	chr08	moderately similar to ( 406) AT4G32190 | Symbols: | centromeric protein-related | chr4:15545052-15547689 FORWARDmoderately similar to ( 255) loc_os02g09340 12002.m06231 protein expressed protein PGSC0003DMT400010993	PGSC0003DMP400007658	35.2	not assigned.unknown	PGSC0003DMG400004306	pgsc0003dmp400007658
CUST_11640_PI426222305							1.14374	28.0191	0.916874	20.2001	0.70462	19.9194	0.776723	16.6789	0.535356	11.7084	0.393437	11.7092		0.0441		PGSC0003DMT400008122	CGGAGGGAGTATCATTCAATGAACTGCTTGATATCTGACACTTTGTTGTTACATTTTATT	Pentatricopeptide repeat-containing protein	chr08	highly similar to ( 571) AT3G53170 | Symbols: | FUNCTIONS IN: molecular_function unknown; INVOLVED IN: glutamine biosynthetic process; LOCATED IN: nucleolus; EXPRESSED IN: 9 plant structures; EXPRESSED DURING: 6 growth stages; CONTAINS InterPro DOMAIN/s: Pentatricopeptide repeat (InterPro:IPR002885); BEST Arabidopsis thaliana protein match is: pentatricopeptide (PPR) repeat-containing protein (TA…	PGSC0003DMP400005657	33.99	development.unspecified	PGSC0003DMG400003133	pgsc0003dmp400005657
CUST_11696_PI426222305							1.40561	262.221	0.931763	154.557	0.809471	165.672	1.03188	170.048	0.773029	118.232	0.934546	184.889		0.0454		PGSC0003DMT400046562	CACCAATTTGGGTCACTCCAACTCTGTATTGATCAGTATTGCTTGCTTTCATTTTATATT	Ubiquitin-protein ligase	chr03	weakly similar to ( 115) loc_os11g37060 12011.m07554 protein F-box domain containing protein, expressed PGSC0003DMT400046562	PGSC0003DMP400031495	29.5.11.4.3.2	protein.degradation.ubiquitin.E3.SCF.FBOX	PGSC0003DMG400018078	pgsc0003dmp400031495
CUST_11710_PI426222305	0.429972		0.364901	0.130901	0.254873		6.84419	1107.63	2.94281	396.616	4.52704	709.497	2.49745	331.871	0.895914	115.125	1.7444	283.541		0.0301		PGSC0003DMT400046722	GCGACTCCATACTCTACTTAATTAGTTCATATTTTTGCCATATGAAGTGTATTGGTCTAC	Cytochrome P450 71A4	chr03	moderately similar to ( 486) AT3G48280 | Symbols: CYP71A25 | CYP71A25; electron carrier/ heme binding / iron ion binding / monooxygenase/ oxygen binding | chr3:17879594-17881164 FORWARDhighly similar to ( 701) C71A4_SOLME Cytochrome P450 71A4 (EC 1.14.-.-) (CYPLXXIA4) (P-450EG2) - Solanum melongena (Eggplant) (Aubergine)moderately similar to ( 377) loc_os09g26960 12009.m05848 protein flavonoid 3-…	PGSC0003DMP400031609	26.1	misc.cytochrome P450	PGSC0003DMG400018141	pgsc0003dmp400031609
CUST_11721_PI426222305				0.455503			1.49699	2792.4	1.07968	1768.43	0.949823	1858.72	0.9025	1461.92	0.681884	1030.2	0.903953	1721.81		0.0349		PGSC0003DMT400046767	CCACTGCTTGACTGGTATCTGTTCTTATGTTTTTAGGAGGTTCATGTTATATTTCCATAA	Conserved gene of unknown function	chr03	highly similar to ( 559) AT3G48200 | Symbols: | unknown protein | chr3:17832949-17837371 REVERSEmoderately similar to ( 453) loc_os05g51620 12005.m27652 protein expressed protein PGSC0003DMT400046767	PGSC0003DMP400031646	35.2	not assigned.unknown	PGSC0003DMG400018158	pgsc0003dmp400031646
CUST_11733_PI426222305	0.333892		0.489999	0.165753	0.364121		2.79008	153.009	0.931585	45.8785	1.73079	102.194	1.36714	64.59	0.462466	22.8563	1.01593	58.9937		0.0158		PGSC0003DMT400046637	TGATTGTAAACAGAGCTAGAGCTAGAGGCTAGAGCTAGTTAGTAGTATAAAGCAGTTGCT	Alliin lyase	chr03	moderately similar to ( 434) AT4G24670 | Symbols: TAR2 | TAR2 (TRYPTOPHAN AMINOTRANSFERASE RELATED 2); L-tryptophan:2-oxoglutarate aminotransferase/ L-tryptophan:pyruvate aminotransferase/ carbon-sulfur lyase | chr4:12727940-12730694 REVERSEmoderately similar to ( 430) loc_os01g07500 12001.m07376 protein alliin lyase precursor, putative, expressedAlliinase_C COG0436 PGSC0003DMT400046637	PGSC0003DMP400031550	16.5.99.1	secondary metabolism.sulfur-containing.misc.alliinase	PGSC0003DMG400018110	pgsc0003dmp400031550
CUST_11742_PI426222305				0.457157			1.43753	2906.97	1.103	1961.16	0.991672	2068.65	0.902183	1592.85	0.657176	1082.76	0.911847	1890.2		0.0171		PGSC0003DMT400046766	CCACTGCTTGACTGGTATCTGTTCTTATGTTTTTAGGAGGTTCATGTTATATTTCCATAA	Conserved gene of unknown function	chr03	moderately similar to ( 426) AT3G48200 | Symbols: | unknown protein | chr3:17832949-17837371 REVERSEmoderately similar to ( 349) loc_os05g51620 12005.m27652 protein expressed protein PGSC0003DMT400046766	PGSC0003DMP400031645	35.2	not assigned.unknown	PGSC0003DMG400018158	pgsc0003dmp400031645
CUST_11749_PI426222305			0.490331	0.344223	0.40609		3.2723	137.915	1.59624	60.4261	2.13317	93.5466	1.60451	58.3754	1.1264	38.6103	1.32885	57.7805		0.00193		PGSC0003DMT400046721	CAAAAACCACTTGCATATAAGTGGTCTCGACGAAGGGTTCATGAGAATGATGTTCGAAAA	Cytochrome P450 71A4	chr03	highly similar to ( 501) AT3G48280 | Symbols: CYP71A25 | CYP71A25; electron carrier/ heme binding / iron ion binding / monooxygenase/ oxygen binding | chr3:17879594-17881164 FORWARDhighly similar to ( 706) C71A4_SOLME Cytochrome P450 71A4 (EC 1.14.-.-) (CYPLXXIA4) (P-450EG2) - Solanum melongena (Eggplant) (Aubergine)moderately similar to ( 380) loc_os08g01450 12008.m04293 protein cytochrome P450 …	PGSC0003DMP400031608	26.1	misc.cytochrome P450	PGSC0003DMG400018140	pgsc0003dmp400031608
CUST_11762_PI426222305				0.138942	0.143582		7.87125	51.2495	1.81821	11.6155	3.23795	23.4079	2.04955	13.0879	1.09365	5.74293	1.13017	8.2438		0.00244		PGSC0003DMT400046636	CACAGTTCAAGTTCCATGGCCTAATTCTTCAAGATTGTCTGAAATTAAGTATGTTTTCTG	Raffionse synthase 2	chr03	highly similar to ( 883) AT5G40390 | Symbols: SIP1 | SIP1 (seed imbibition 1-like); galactinol-sucrose galactosyltransferase/ hydrolase, hydrolyzing O-glycosyl compounds | chr5:16161720-16165085 FORWARDmoderately similar to ( 491) STSYN_PEA Stachyose synthase precursor (EC 2.4.1.67) (Galactinol--raffinose galactosyltransferase) - Pisum sativum (Garden pea)highly similar to ( 907) loc_os01g07530 1…	PGSC0003DMP400031549	3.1.2.2	minor CHO metabolism.raffinose family.raffinose synthases.putative	PGSC0003DMG400018109	pgsc0003dmp400031549
CUST_11779_PI426222305	3.48757						1.18142	50.8579	4.12027	158.452	1.04155	47.9886	0.881049	32.9836	0.907246	32.1473	1.21113	54.3666		0.0141		PGSC0003DMT400046794	GTTAGGAGTAGGGGTGTTCGTGGTTCAGTTTGAATTGGTTATTGGTTAAAATCAAAACCA	Cyclin D2.1 protein	chr03	PGSC0003DMT400046794	PGSC0003DMP400031669	35.2	not assigned.unknown	PGSC0003DMG400018169	pgsc0003dmp400031669
CUST_11790_PI426222305				6.87878			0.429394	7.49829	0.371243	5.48853	0.997095	17.472	0.645624	10.4433	2.9537	42.1067	1.02607	18.7495		0.0242		PGSC0003DMT400046778	TTTACATGTAAAGAACAATCACCTTATGAAAACTCCCATCAATTCAAAGACGTACGCGTG	Serine-threonine protein kinase, plant-type	chr03	highly similar to ( 658) AT4G20140 | Symbols: GSO1 | GSO1 (GASSHO1); ATP binding / protein binding / protein kinase/ protein serine/threonine kinase/ protein tyrosine kinase | chr4:10884220-10888045 FORWARDmoderately similar to ( 319) RPK1_IPONI Receptor-like protein kinase precursor (EC 2.7.11.1) - Ipomoea nil (Japanese morning glory) (Pharbitis nil)highly similar to ( 764) loc_os05g07820 12005.…	PGSC0003DMP400031655	30.2.11	signalling.receptor kinases.leucine rich repeat XI	PGSC0003DMG400018163	pgsc0003dmp400031655
CUST_11842_PI426222305							1.06752	5392.27	1.02145	4564.8	0.873812	4777.32	0.969052	4240.81	0.89627	3705.4	1.07768	5588.03		0.0216		PGSC0003DMT400046740	GCATCACCTGTGTCACATAGTTGTAATATTGAAGTGATAAAGCTTGAAGCTTTGTATATG	Iron-sulfer cluster scaffold protein ISU1	chr03	moderately similar to ( 242) AT4G22220 | Symbols: ISU1, ATISU1 | ISU1; structural molecule | chr4:11759444-11760881 REVERSEmoderately similar to ( 238) loc_os01g47340 12001.m42683 protein nifU-like N-terminal domain-containing protein, mitochondrial precursor, putative, expressedPRK11325 NifU_N IscU PGSC0003DMT400046740	PGSC0003DMP400031624	18.7	Co-factor and vitamine metabolism.iron-sulphur clusters	PGSC0003DMG400018149	pgsc0003dmp400031624
CUST_11860_PI426222305				0.499462			1.48722	8518.63	1.14964	5852.99	1.23111	7277.56	1.05837	5240.89	0.742811	3469.18	0.9257	5473.2		0.00774		PGSC0003DMT400046706	CGTAGGAAATTACCTTTGTTTGTGGTGGCTACTCCATTGTCTAGTTAATAATTTCACTAT	Cytochrome P450 71A4	chr03	moderately similar to ( 212) AT3G48280 | Symbols: CYP71A25 | CYP71A25; electron carrier/ heme binding / iron ion binding / monooxygenase/ oxygen binding | chr3:17879594-17881164 FORWARDmoderately similar to ( 276) C71A4_SOLME Cytochrome P450 71A4 (EC 1.14.-.-) (CYPLXXIA4) (P-450EG2) - Solanum melongena (Eggplant) (Aubergine)moderately similar to ( 202) loc_os09g10340 12009.m04299 protein cytochro…	PGSC0003DMP400031597	26.1	misc.cytochrome P450	PGSC0003DMG400018133	pgsc0003dmp400031597
CUST_11862_PI426222305							1.30555	305.152	0.956945	199.804	0.897583	224.407	1.03743	214.934	0.741509	141.556	1.02643	246.813		0.03		PGSC0003DMT400046561	AACATAGCAAATGGCAGCTTTGAGCCTCACTACAACGGTGTTTCTCTCAGTCGTGTTTGT	F-box domain containing protein	chr03	very weakly similar to (87.8) loc_os11g37060 12011.m07554 protein F-box domain containing protein, expressed PGSC0003DMT400046561	PGSC0003DMP400031494	29.5.11.4.3.2	protein.degradation.ubiquitin.E3.SCF.FBOX	PGSC0003DMG400018078	pgsc0003dmp400031494
CUST_11866_PI426222305				0.453384			1.38183	2915.5	1.05533	1941.8	1.04384	2244.35	0.872584	1594.11	0.6265	1066.64	0.878177	1884.05		0.02		PGSC0003DMT400046765	CCACTGCTTGACTGGTATCTGTTCTTATGTTTTTAGGAGGTTCATGTTATATTTCCATAA	Conserved gene of unknown function	chr03	moderately similar to ( 303) AT3G48200 | Symbols: | unknown protein | chr3:17832949-17837371 REVERSEmoderately similar to ( 240) loc_os05g51620 12005.m27652 protein expressed protein PGSC0003DMT400046765	PGSC0003DMP400031644	35.2	not assigned.unknown	PGSC0003DMG400018158	pgsc0003dmp400031644
CUST_11868_PI426222305							1.16857	836.47	1.34997	856.505	0.970094	742.895	1.07586	665.036	0.817667	477.269	1.13184	832.464		0.0372		PGSC0003DMT400046853	GAATTTAAGGATGGAGTTTGCTTTCGTACTTGAGTTGTGAGATTTGTGTCTTGGATTCTT	Afc	chr03	highly similar to ( 733) AT4G24740 | Symbols: AFC2, AME1 | AFC2 (ARABIDOPSIS FUS3-COMPLEMENTING GENE 2); kinase/ protein kinase | chr4:12754729-12757653 REVERSEweakly similar to ( 114) CDC2_MAIZE Cell division control protein 2 homolog (EC 2.7.11.22) (EC 2.7.11.23) (p34cdc2) - Zea mays (Maize)highly similar to ( 672) loc_os12g27520 12012.m073827 protein serine/threonine-protein kinase AFC2, putat…	PGSC0003DMP400031712	29.4	protein.postranslational modification	PGSC0003DMG400018195	pgsc0003dmp400031712
CUST_11881_PI426222305							1.00857	245.262	1.40774	303.578	0.864189	226.774	0.936103	197.05	0.778496	156.61	1.04232	262.165		0.0244		PGSC0003DMT400046789	GGCACTATGCCAGTATGCCTTCTCAAATTAAGCGAAAACCTTTATTTTTGTACCATATAA	Anti-PCD protein	chr03	PGSC0003DMT400046789	PGSC0003DMP400031664	35.2	not assigned.unknown	PGSC0003DMG400018168	pgsc0003dmp400031664
CUST_11905_PI426222305							1.33393	2091.83	1.08968	1522.6	1.00971	1722.09	0.928707	1272.91	0.852093	1095.16	1.18079	1899.47		0.0189		PGSC0003DMT400016540	CATAACTGTATTTTATTGTGCTTCACTTGTTCCTTCTCCGTTCCTCTATCATATAGCAGG	Conserved gene of unknown function	chr12	highly similar to ( 632) AT2G31890 | Symbols: ATRAP, RAP | RAP | chr2:13557100-13559715 REVERSEhighly similar to ( 589) loc_os03g31150 12003.m35281 protein expressed protein PGSC0003DMT400016540	PGSC0003DMP400011466	35.2	not assigned.unknown	PGSC0003DMG400006459	pgsc0003dmp400011466
CUST_11938_PI426222305							0.369071	1433.54	0.486114	1723.49	0.312909	1317.24	0.530608	1794.83	0.62283	1974.96	0.564168	2262.27		0.00873		PGSC0003DMT400048634	TCACTAGTTTACAGTTTTGCCACAACTTTTATGGGGGTGTTGATTTTGGTATTGCTTTTC	GPI-anchored protein	chr12	very weakly similar to (97.8) AT2G20700 | Symbols: | unknown protein | chr2:8925003-8925714 REVERSEvery weakly similar to (97.4) loc_os02g48980 12002.m09932 protein GPI-anchored protein, putative, expressed PGSC0003DMT400048634	PGSC0003DMP400032921	35.2	not assigned.unknown	PGSC0003DMG401018895	pgsc0003dmp400032921
CUST_11948_PI426222305							1.33091	183.092	2.21281	272.441	1.02029	148.541	1.48159	171.463	1.33692	153.614	1.73674	240.773		0.0349		PGSC0003DMT400033482	TTATTATCAAAAGAAAGCACGTGGGACTGGCACGTGCGATTTCAAAGGAGCAGCTTACGT	Elicitor inducible beta-1,3-glucanase NtEIG-E76	chr12	highly similar to ( 595) AT5G55180 | Symbols: | glycosyl hydrolase family 17 protein | chr5:22388834-22390561 FORWARDmoderately similar to ( 299) E13B_WHEAT Glucan endo-1,3-beta-glucosidase precursor (EC 3.2.1.39) ((1->3)-beta-glucan endohydrolase) ((1->3)-beta-glucanase) (Beta-1,3-endoglucanase) - Triticum aestivum (Wheat)moderately similar to ( 495) loc_os02g53200 12002.m10349 protein glucan en…	PGSC0003DMP400022782	26.4.1	misc.beta 1,3 glucan hydrolases.glucan endo-1,3-beta-glucosidase	PGSC0003DMG401012862	pgsc0003dmp400022782
CUST_11961_PI426222305							1.60671	3325.35	1.44609	2628.63	1.31272	2776.33	1.1941	2124.15	1.00704	1689.59	1.30878	2760.7		0.0428		PGSC0003DMT400076637	ATATAATTACTTCAGACCCAACTCAGGTGGAAATCACTTGGCAAATTGTTGCTGGCTCTT	Conserved gene of unknown function	chr12	weakly similar to ( 127) AT5G55570 | Symbols: | unknown protein | chr5:22514587-22515260 REVERSEweakly similar to ( 119) loc_os01g55670 12001.m11724 protein expressed protein PGSC0003DMT400076637	PGSC0003DMP400051923	35.2	not assigned.unknown	PGSC0003DMG400029800	pgsc0003dmp400051923
CUST_12002_PI426222305				0.468753			2.2177	2079.91	1.75586	1489.59	1.35344	1431.94	1.31292	1084.78	1.03955	794.945	1.17016	1188.79		0.00353		PGSC0003DMT400076601	GAGTCTCATCATCAATACTTTTTACAGTAACAAAGAGATCTTTCTCAGGGAACTCATTAG	Molecular chaperone Hsp90-1	chr12	nearly identical (1049) AT5G56030 | Symbols: HSP81-2, ERD8, HSP90.2 | HSP81-2 (HEAT SHOCK PROTEIN 81-2); ATP binding | chr5:22686923-22689433 FORWARDnearly identical (1046) HSP81_ORYSA Heat shock protein 81-1 (HSP81-1) (Heat shock protein 82) - Oryza sativa (Rice)nearly identical (1046) loc_os08g39140 12008.m080203 protein heat shock protein 81-1, putative, expressedHSP90 PRK05218 HtpG PGSC0003DM…	PGSC0003DMP400051894	20.2.1	stress.abiotic.heat	PGSC0003DMG400029787	pgsc0003dmp400051894
CUST_1202_PI426222305	11.0944			3.16672			0.791802	207.146	8.78458	2076.7	1.19572	341.919	1.17363	267.586	2.50742	559.02	1.07664	296.87		0.00391		PGSC0003DMT400003712	TGGCTTCTCAGGGAAGTGGTTCTTCAGGAATTTCTGATTTTGGGAGTCAACCTATTCAAG	Ninja-family protein Os03g0419100	chr02	weakly similar to ( 138) AT3G29575 | Symbols: AFP3 | AFP3 (ABI FIVE BINDING PROTEIN 3) | chr3:11382416-11383657 REVERSEweakly similar to ( 120) loc_os07g41160 12007.m08352 protein RNA-binding protein, putative, expressedDUF1675 PGSC0003DMT400003712	PGSC0003DMP400002648	29.3.1	protein.targeting.nucleus	PGSC0003DMG400001460	pgsc0003dmp400002648
CUST_1211_PI426222305							1.13626	151.056	1.00335	119.744	0.821352	122.954	0.947444	109.705	0.845892	92.0032	1.0241	140.02		0.0403		PGSC0003DMT400001413	TTGGGCAAACCTGAAGCTCTGTCATCAATTAATAGAATACTGGTGCAACTGTCCTTTTTT	Farnesyl-protein transferase beta subunit	chr02	moderately similar to ( 381) AT5G40280 | Symbols: ERA1, ATFTB, WIG | ERA1 (ENHANCED RESPONSE TO ABA 1); farnesyltranstransferase/ protein farnesyltransferase | chr5:16101391-16104783 FORWARDmoderately similar to ( 436) PFTB_PEA Protein farnesyltransferase subunit beta (EC 2.5.1.58) (CAAX farnesyltransferase subunit beta) (RAS proteins prenyltransferase beta) (FTase-beta) - Pisum sativum (Garden p…	PGSC0003DMP400001045	29.4	protein.postranslational modification	PGSC0003DMG400000525	pgsc0003dmp400001045
CUST_1214_PI426222305							1.1211	172.161	1.11586	146.155	0.872131	140.333	0.858909	112.553	0.672202	82.3899	1.12766	173.029		0.034		PGSC0003DMT400003729	GTGGCTTCTGATGGATCGCTTTTTACATGGGAAAATATGCAATAACAAATTCCAATTAGA	Protein pim1	chr02	moderately similar to ( 291) AT3G02300 | Symbols: | regulator of chromosome condensation (RCC1) family protein | chr3:461551-463929 FORWARDmoderately similar to ( 313) loc_os03g40260 12003.m09109 protein ran GTPase binding protein, putative, expressed PGSC0003DMT400003729	PGSC0003DMP400002664	31.2	cell.division	PGSC0003DMG400001467	pgsc0003dmp400002664
CUST_12152_PI426222305							1.77978	242.035	1.9598	235.394	2.39931	332.467	1.99316	230.929	1.0718	117.346	1.41483	194.549		0.0404		PGSC0003DMT400041176	TGTTGGATCTCTCAGCAGATGAACTTACTTGGACTCTTACTGCTTCTCAGAATCCCAAAG	Pectinesterase PPE8B	chr07	highly similar to ( 652) AT4G33220 | Symbols: PME44, ATPME44 | enzyme inhibitor/ pectinesterase | chr4:16022506-16026130 FORWARDhighly similar to ( 656) PME_PRUPE Pectinesterase PPE8B precursor (EC 3.1.1.11) (Pectin methylesterase) (PE) - Prunus persica (Peach)highly similar to ( 506) loc_os08g34900 12008.m07479 protein pectinesterase PPE8B precursor, putative, expressedPectinesterase PemB PRK105…	PGSC0003DMP400027914	10.8.1	cell wall.pectin*esterases.PME	PGSC0003DMG400015933	pgsc0003dmp400027914
CUST_1216_PI426222305							0.8325	81.7087	1.19996	100.585	0.492083	55.7101	0.548771	44.6646	0.64653	49.7706	0.557149	54.4846		0.0124		PGSC0003DMT400097397	GAGGCTGATGATTATGATCTCAAGAATTTTTGTTTTGATTCCAAGCGTAAACACTCTTGA	Pentatricopeptide repeat-containing protein	chr02	highly similar to ( 642) AT5G15300 | Symbols: | pentatricopeptide (PPR) repeat-containing protein | chr5:4968384-4970030 REVERSEvery weakly similar to (94.4) RF1_ORYSA Rf1 protein, mitochondrial precursor (PPR protein) (Fertility restorer) (Restorer for CMS) - Oryza sativa (Rice)highly similar to ( 578) loc_os03g07234 12003.m101698 protein pentatricopeptide repeat protein PPR986-12, putative PGSC…	PGSC0003DMP400069072	27.1	RNA.processing	PGSC0003DMG400046968	pgsc0003dmp400069072
CUST_12170_PI426222305				2.41268	3.02537		1.23172	5519.96	1.26852	5051.14	1.10866	5594.03	1.23942	4776.86	2.97174	10798.4	3.72641	17897.5		0.00434		PGSC0003DMT400010463	GTGGTGTTTTTCACAAGAAATCTAAGTCAATGAAAGTCTACCTTCATGTCCTTTTCTAAC	DNA binding protein	chr07	weakly similar to ( 193) AT5G57150 | Symbols: | basic helix-loop-helix (bHLH) family protein | chr5:23152361-23153293 FORWARDweakly similar to ( 128) loc_os04g23550 12004.m101486 protein DNA binding like, putative, expressed PGSC0003DMT400010463	PGSC0003DMP400007305	27.3.6	RNA.regulation of transcription.bHLH,Basic Helix-Loop-Helix family	PGSC0003DMG400004087	pgsc0003dmp400007305
CUST_12208_PI426222305				2.46424	3.26795		1.35711	6098.56	1.39286	5629.69	1.23152	6211.06	1.34656	5194.45	3.34425	12311.8	4.43499	21402.4		0.00963		PGSC0003DMT400010462	CAAATATCACTGCTTTCTCTGGGAGGCTTCTCAAGACAGCTTTCATTGAGGTAAACACAA	DNA binding protein	chr07	weakly similar to ( 108) AT4G29930 | Symbols: | basic helix-loop-helix (bHLH) family protein | chr4:14644108-14645168 FORWARDvery weakly similar to (84.3) loc_os04g23440 12004.m07488 protein helix-loop-helix DNA-binding domain containing protein PGSC0003DMT400010462	PGSC0003DMP400007304	27.3.6	RNA.regulation of transcription.bHLH,Basic Helix-Loop-Helix family	PGSC0003DMG400004087	pgsc0003dmp400007304
CUST_12218_PI426222305	17.5115			0.414407			0.704566	516.364	12.338	8227.33	0.368513	305.44	0.597207	386.098	0.291977	184.643	0.560927	443.034		0.0097		PGSC0003DMT400043146	TAATCTATTGGGATGGTGCAAGAGTTCTTGGAGTTTTGGCTATGTCTCGAGCAATCGGTG	Protein phosphatase 2C AHG3 homolog	chr01	moderately similar to ( 395) AT3G11410 | Symbols: ATPP2CA, AHG3, PP2CA | PP2CA (ARABIDOPSIS THALIANA PROTEIN PHOSPHATASE 2CA); protein binding / protein serine/threonine phosphatase | chr3:3584181-3585649 REVERSEmoderately similar to ( 327) loc_os05g38290 12005.m08008 protein protein phosphatase 2C, putative, expressedPP2Cc PP2Cc PP2C PTC1 PGSC0003DMT400043146	PGSC0003DMP400029272	29.4	protein.postranslational modification	PGSC0003DMG400016742	pgsc0003dmp400029272
CUST_12221_PI426222305							1.16588	1258.88	1.00093	950.494	1.0271	1155.4	0.92776	869.131	0.796769	700.462	1.06673	1175.79		0.0489		PGSC0003DMT400043159	CTTCCTTAATCCCTGTTTATCGGATCATGAGATGACATGCCTTATTTACTGAATGTTTAA	Short chain alcohol dehydrogenase	chr03	moderately similar to ( 370) AT5G06060 | Symbols: | tropinone reductase, putative / tropine dehydrogenase, putative | chr5:1824066-1825833 REVERSEweakly similar to ( 108) GRDH_ORYSA Glucose and ribitol dehydrogenase homolog (EC 1.1.1.-) - Oryza sativa (Rice)moderately similar to ( 351) loc_os03g16220 12003.m101290 protein tropinone reductase, putative, expressedPRK09242 fabG fabG fabG FabG PRK128…	PGSC0003DMP400029281	26.8	misc.nitrilases, *nitrile lyases, berberine bridge enzymes, reticuline oxidases, troponine reductases	PGSC0003DMG400016746	pgsc0003dmp400029281
CUST_12239_PI426222305							0.773481	13.5728	0.43403	5.48888	0.414742	6.08179	0.971964	12.0384	0.704368	8.55609	1.03097	16.6309		0.00819		PGSC0003DMT400043138	ACAGTATCTTGGTTAAAAGTGACCGTGGTGACGATGTGTGCGATGTCGTCCTGATTAAGA	Allergen BRSn20	chr01	weakly similar to ( 145) AT4G08685 | Symbols: SAH7 | SAH7 | chr4:5550563-5551259 FORWARDweakly similar to ( 108) PSC13_MAIZE Pollen-specific protein C13 precursor - Zea mays (Maize)weakly similar to ( 137) loc_os10g22590 12010.m05266 protein pollen-specific protein C13 precursor, putative, expressedPollen_Ole_e_I PGSC0003DMT400043138	PGSC0003DMP400029267	20.2.99	stress.abiotic.unspecified	PGSC0003DMG400016739	pgsc0003dmp400029267
CUST_12263_PI426222305							1.14538	182.139	1.22067	182.087	0.782124	139.461	1.04814	148.469	0.867963	113.66	0.770905	127.604		0.0155		PGSC0003DMT400086824	GAAACCCTTTGGATCTTCAAGTCTTCAAAACCCTCTCAAACTTAGAGCAAAAATATCAAA	Gene of unknown function	chr01	PGSC0003DMT400086824	PGSC0003DMP400058499	35.2	not assigned.unknown	PGSC0003DMG400036395	pgsc0003dmp400058499
CUST_1227_PI426222305							0.705689	16.7894	0.536668	11.088	0.653604	15.586	0.743296	15.1361	1.26014	24.7343	1.47804	35.4706		0.0193		PGSC0003DMT400003516	CAAGATGAAGGCTATGAATTTTGTTTTTACTGTATCTCCTTTCTTCTTGTGCTGATATGC	Ocs element-binding factor	chr02	weakly similar to ( 126) AT3G30530 | Symbols: ATBZIP42 | ATBZIP42 (ARABIDOPSIS THALIANA BASIC LEUCINE-ZIPPER 42); DNA binding / protein heterodimerization/ protein homodimerization/ transcription factor | chr3:12139512-12140033 FORWARDvery weakly similar to (97.8) loc_os02g49560 12002.m09990 protein G-box-binding factor 1, putative, expressed PGSC0003DMT400003516	PGSC0003DMP400002507	27.3.35	RNA.regulation of transcription.bZIP transcription factor family	PGSC0003DMG400001387	pgsc0003dmp400002507
CUST_12282_PI426222305	17.7961						0.960965	6.49599	17.1014	112.123	0.947277	6.55007	1.02996	5.99841	1.17237	6.43738	0.865738	5.97777		0.0474		PGSC0003DMT400043145	GTCTCGAGCAATCGGTAAGCATATTAGTAGTTAAATGGTCAATGAGGATAATTTAACTAG	Protein phosphatase 2C AHG3 homolog	chr01	moderately similar to ( 239) AT3G11410 | Symbols: ATPP2CA, AHG3, PP2CA | PP2CA (ARABIDOPSIS THALIANA PROTEIN PHOSPHATASE 2CA); protein binding / protein serine/threonine phosphatase | chr3:3584181-3585649 REVERSEweakly similar to ( 179) loc_os05g38290 12005.m08008 protein protein phosphatase 2C, putative, expressedPP2Cc PP2Cc PP2C PGSC0003DMT400043145	PGSC0003DMP400029271	29.4	protein.postranslational modification	PGSC0003DMG400016742	pgsc0003dmp400029271
CUST_12291_PI426222305				0.375615	0.479898		2.06304	346.11	1.60478	244.062	1.64705	302.756	1.33159	194.214	0.77491	105.408	0.99005	172.298		0.00887		PGSC0003DMT400007215	AGATGATTTCAACCTTACCCTTTATCCCGGTGATCGATGCCTTCTTGTCGGATCTAATGG	ABC transporter family protein	chr01	moderately similar to ( 498) AT5G02270 | Symbols: ATNAP9, NAP9 | ATNAP9; transporter | chr5:467269-469041 REVERSEmoderately similar to ( 479) loc_os03g20170 12003.m07427 protein ATP-dependent transporter YFL028C, putative, expressedCOG4586 ABC_cobalt_CbiO_domain1 CcmA CbiO ABC_DR_subfamily_A FepC ABC_tran COG1123 ABC_NatA_like ABC_subfamily_A ABC_ATPase DppF NatA ABC_NikE_OppD_transporters Uup AB…	PGSC0003DMP400005014	34.16	transport.ABC transporters and multidrug resistance systems	PGSC0003DMG400002789	pgsc0003dmp400005014
CUST_12296_PI426222305							0.804609	12.6554	0.480309	5.50482	0.587975	8.29736	0.733558	8.77183	1.00042	11.1795	1.41762	19.0422		0.00721		PGSC0003DMT400007122	ATTTCAGAGTAAAGAAAGCAACGTTATGTTGCAATGCATTTTTCTTCTCTCCGATTCTGG	Clathrin-associated adaptor complexes medium subunit	chr01	highly similar to ( 686) AT1G56590 | Symbols: | clathrin adaptor complexes medium subunit family protein | chr1:21202250-21204697 REVERSEhighly similar to ( 622) loc_os05g31780 12005.m27805 protein AP-3 complex subunit mu-2, putative, expressedAdap_comp_sub PGSC0003DMT400007122	PGSC0003DMP400004939	29.3.4.99	protein.targeting.secretory pathway.unspecified	PGSC0003DMG400002755	pgsc0003dmp400004939
CUST_12299_PI426222305							1.00179	67.2471	1.01189	59.7531	0.79901	58.664	0.681124	40.9147	0.553482	30.0399	0.957834	66.9053		0.0479		PGSC0003DMT400007272	ACTTTGGAGACTTGTATTGAGTTGGACTTTCTAGCAATGTGTAAATTTAGCAAAATGGAG	HD domain class transcription factor	chr01	moderately similar to ( 209) AT5G36930 | Symbols: | disease resistance protein (TIR-NBS-LRR class), putative | chr5:14567771-14571916 REVERSENB-ARC PGSC0003DMT400007272	PGSC0003DMP400005061	20.1.7	stress.biotic.PR-proteins	PGSC0003DMG400002799	pgsc0003dmp400005061
CUST_12313_PI426222305							0.915341	1610.42	0.870904	1359.34	0.604793	1164.8	0.822232	1262.49	0.671925	969.54	0.808154	1465.28		0.0187		PGSC0003DMT400063602	GATGTCAATACTCTACACACTCTCTCTCTCTCCCAGTAGTTCAGTGTTTCTTTTTTAATG	WD-repeat protein	chr02	nearly identical (1673) AT5G27030 | Symbols: TPR3 | TPR3 (TOPLESS-RELATED 3) | chr5:9508913-9515263 REVERSEnearly identical (1674) loc_os01g15020 12001.m42634 protein lissencephaly type-1-like homology motif, putative, expressedWD40 COG2319 PGSC0003DMT400063602	PGSC0003DMP400042818	20.1	stress.biotic	PGSC0003DMG400024727	pgsc0003dmp400042818
CUST_12315_PI426222305							1.05406	239.119	0.959175	189.754	0.974125	223.581	0.892016	168.734	0.766086	141.225	0.76363	174.405		0.00652		PGSC0003DMT400007256	TCAAAATCATCAAGAAAAGTGGCTGTGGGCGTGTTCAAGTTACCGTTGAAGACTTTGTGG	2-deoxyglucose-6-phosphate phosphatase	chr02	weakly similar to ( 147) AT1G56500 | Symbols: | haloacid dehalogenase-like hydrolase family protein | chr1:21159775-21167092 FORWARDweakly similar to ( 154) loc_os03g19760 12003.m35188 protein NHL repeat protein, putative, expressed PGSC0003DMT400007256	PGSC0003DMP400005049	35.2	not assigned.unknown	PGSC0003DMG402002797	pgsc0003dmp400005049
CUST_12318_PI426222305				0.402568			1.29126	380.89	1.09929	276.716	1.05094	357.793	0.950739	232.833	0.51982	121.834	1.38911	405.848		0.00646		PGSC0003DMT400063777	GCCCCATTGTACATTTTCTGTCATTACACTTCGTGGTATATAAACATATAGCTGTACATT	Calmodulin binding protein	chr01	moderately similar to ( 271) AT5G57580 | Symbols: | calmodulin-binding protein | chr5:23314994-23317683 REVERSEmoderately similar to ( 280) loc_os03g18960 12003.m07314 protein calmodulin binding protein, putative, expressedCalmodulin_bind PGSC0003DMT400063777	PGSC0003DMP400042962	30.3	signalling.calcium	PGSC0003DMG400024785	pgsc0003dmp400042962
CUST_12327_PI426222305							0.971255	1329.65	1.91549	2306.37	1.07894	1669.83	0.836299	987.619	0.674466	746.768	0.722934	1023.07		0.0244		PGSC0003DMT400007231	CCTTGATCAATCCAGGTGGAGAACTGATACCGAGCAACAGATCTACTCTTCAAAGCTTCT	Transcription factor	chr01	weakly similar to ( 110) AT3G17100 | Symbols: | transcription factor | chr3:5831552-5832244 FORWARDweakly similar to ( 105) loc_os03g19780 12003.m07393 protein expressed protein PGSC0003DMT400007231	PGSC0003DMP400005028	27.3.6	RNA.regulation of transcription.bHLH,Basic Helix-Loop-Helix family	PGSC0003DMG400002796	pgsc0003dmp400005028
CUST_12337_PI426222305				2.29158			1.02757	29.4078	1.32788	33.4101	0.70533	20.6049	1.21398	29.7372	2.35477	54.3771	1.22044	37.1315		0.0176		PGSC0003DMT400063747	CCTCAGTCCCAAACAAGTTGGAATCGAGTATATGAATAGTTATTGACAATATTTCTCCAT	Protein phosphatase 2c	chr02	highly similar to ( 545) AT5G27930 | Symbols: | protein phosphatase 2C, putative / PP2C, putative | chr5:9958199-9960219 REVERSEmoderately similar to ( 414) loc_os05g29030 12005.m07189 protein catalytic/ protein phosphatase type 2C, putative, expressedPP2Cc PP2Cc PP2C PTC1 PGSC0003DMT400063747	PGSC0003DMP400042936	29.4	protein.postranslational modification	PGSC0003DMG400024772	pgsc0003dmp400042936
CUST_12356_PI426222305				0.429594			1.43834	1756.12	0.82975	882.127	1.19094	1617.36	0.961065	1027.03	0.617902	604.499	0.915427	1141.38		0.0468		PGSC0003DMT400063687	GTAGCTTAGCCTTGTAATGCTTAGTTGTATTTTGGCCTTTTTGCCTCATTCGTCTCCTTT	Chloroplast-targeted copper chaperone	chr01	very weakly similar to (98.6) AT1G56210 | Symbols: | copper chaperone (CCH)-related | chr1:21035715-21037019 FORWARDvery weakly similar to (84.3) loc_os01g03490 12001.m06987 protein heavy metal-associated domain containing protein, expressed PGSC0003DMT400063687	PGSC0003DMP400042886	15.2	metal handling.binding, chelation and storage	PGSC0003DMG400024753	pgsc0003dmp400042886
CUST_12384_PI426222305	11.1063			3.69841			0.990889	119.489	11.0051	1215.71	1.00717	126.182	1.1772	122.376	3.66472	365.905	1.58601	201.108		0.00547		PGSC0003DMT400003000	ATTCTAGATGATTCTGGAACTGTGCTTGTTCTGGGAAACGTTGTGTTCCTCAGGCCTGAT	ACI19	chr01	moderately similar to ( 320) AT2G23790 | Symbols: | unknown protein | chr2:10125692-10127455 REVERSEmoderately similar to ( 259) loc_os10g35770 12010.m065306 protein expressed proteinDUF607 PGSC0003DMT400003000	PGSC0003DMP400002164	35.2	not assigned.unknown	PGSC0003DMG400001181	pgsc0003dmp400002164
CUST_12401_PI426222305							0.878184	351.054	0.950695	330.768	0.955676	396.274	0.770927	262.411	0.729167	234.697	1.00209	404.169		0.046		PGSC0003DMT400063446	AAAGTTCCATATACTTTGCTCTTCCCCACAAGTGAAGAGGGACTCACCGGCAAAGGAATT	Lipoxygenase	chr01	nearly identical (1039) AT1G55020 | Symbols: LOX1 | LOX1; lipoxygenase | chr1:20525798-20530143 FORWARDnearly identical (1219) LOX1_SOLTU Lipoxygenase 1 (EC 1.13.11.12) - Solanum tuberosum (Potato)highly similar to ( 924) loc_os03g49380 12003.m35371 protein lipoxygenase 4, putative, expressedLipoxygenase PLAT_LH2 LH2 PLAT PGSC0003DMT400063446	PGSC0003DMP400042721	17.7.1.2	hormone metabolism.jasmonate.synthesis-degradation.lipoxygenase	PGSC0003DMG400024689	pgsc0003dmp400042721
CUST_12404_PI426222305	2.30836			2.08179			0.771315	56.8908	1.78047	116.907	1.13213	91.0462	1.04402	66.3591	1.60571	96.2904	0.780107	60.2198		0.0308		PGSC0003DMT400007107	TTCCAATTCTAACTCCAACAAACAACACAAAGAAGTAGAAAGAGGGGAAAAGTTAGTAAC	Conserved gene of unknown function	chr02	PGSC0003DMT400007107	PGSC0003DMP400004930	35.2	not assigned.unknown	PGSC0003DMG400002751	pgsc0003dmp400004930
CUST_12409_PI426222305	12.1519			3.64685			0.935756	39.0761	11.3712	426.724	1.05592	46.698	1.13358	41.3698	3.41256	118.349	1.54817	68.6002		0.0037		PGSC0003DMT400002999	GTTTTGTTTACAGGTAGTGAAAACTCTACAAAGTCTATTGCCAATCCCCGCGAACCAAAA	ACI19	chr01	weakly similar to ( 133) AT2G23790 | Symbols: | unknown protein | chr2:10125692-10127455 REVERSE PGSC0003DMT400002999	PGSC0003DMP400002163	35.2	not assigned.unknown	PGSC0003DMG400001181	pgsc0003dmp400002163
CUST_12419_PI426222305							1.24086	7916.97	0.962813	5389.03	1.05294	6971.07	1.02709	5633.08	1.58382	8245.17	1.21623	8039.42		0.017		PGSC0003DMT400063774	TGGGTGCCGTTGAGTTGCGTAATAAAATGTCTCTTTGATTAATTAAATTAGTAGTACAGG	DnaJ	chr01	weakly similar to ( 142) AT1G56300 | Symbols: | DNAJ heat shock N-terminal domain-containing protein | chr1:21079022-21080168 REVERSEweakly similar to ( 102) loc_os03g18870 12003.m07307 protein chaperone protein dnaJ, putative, expressedDnaJ DnaJ PGSC0003DMT400063774	PGSC0003DMP400042959	20.2.1	stress.abiotic.heat	PGSC0003DMG400024784	pgsc0003dmp400042959
CUST_12432_PI426222305			0.36281	0.15397			3.87841	132.309	2.20101	79.0662	2.60376	93.6913	1.40712	42.5144	0.597157	19.894	0.676085	37.3825		0.0479		PGSC0003DMT400007213	ATTTCGACTTTGCATGGTCGTTCTACCTGGATATACAGAGGACAGTAGAGAGATGGCTGA	ABC transporter family protein	chr01	PGSC0003DMT400007213	PGSC0003DMP400005012	35.2	not assigned.unknown	PGSC0003DMG400002789	pgsc0003dmp400005012
CUST_12441_PI426222305				3.19159			0.813594	54.6249	1.14622	67.7777	0.8176	57.313	0.837183	53.7448	2.59666	140.341	1.56894	104.955		0.0322		PGSC0003DMT400007125	TTACTCAAGGGGGAGAAAGAGATTGTTAGAAACTTCCTACTTCACACTCTCCAATTGCAG	Beta-fructofuranosidase	chr01	highly similar to ( 921) AT1G56560 | Symbols: | beta-fructofuranosidase, putative / invertase, putative / saccharase, putative / beta-fructosidase, putative | chr1:21192593-21194948 FORWARDhighly similar to ( 848) loc_os03g20020 12003.m07415 protein beta-fructofuranosidase, putative, expressedInvertase_neut PGSC0003DMT400007125	PGSC0003DMP400004942	2.2.1.3.1	major CHO metabolism.degradation.sucrose.invertases.neutral	PGSC0003DMG400002756	pgsc0003dmp400004942
CUST_12445_PI426222305	8.85354						0.842579	45.4234	7.45981	348.595	1.20737	67.4389	1.07747	49.6112	1.21105	56.8166	1.32674	75.8695		0.0183		PGSC0003DMT400085559	AAGCCATTGCAGAATCCTTGTCCAATGCAGCCTATTGCTTCTTCAGGATTGTTTAAATTT	Anaerobic basic leucine zipper protein	chr01	very weakly similar to ( 100) AT3G62420 | Symbols: ATBZIP53 | ATBZIP53 (BASIC REGION/LEUCINE ZIPPER MOTIF 53); DNA binding / protein heterodimerization/ sequence-specific DNA binding / transcription factor | chr3:23091844-23092284 REVERSEvery weakly similar to (85.1) loc_os12g37410 12012.m07526 protein ocs element-binding factor 1, putative, expressed PGSC0003DMT400085559	PGSC0003DMP400057234	27.3.35	RNA.regulation of transcription.bZIP transcription factor family	PGSC0003DMG400035130	pgsc0003dmp400057234
CUST_12474_PI426222305				0.418205			2.06044	393.766	1.7475	299.707	1.22996	267.296	1.28078	210.52	0.861684	136.528	1.40198	274.278		0.0252		PGSC0003DMT400003003	AAAGTTGGTTTTTCCATTCCATGTTGGCTGAGAAAATGAGTTAAAATGGTGATTAGCGTG	RING zinc finger protein 1	chr02	weakly similar to ( 196) AT1G19310 | Symbols: | zinc finger (C3HC4-type RING finger) family protein | chr1:6676424-6677104 REVERSEweakly similar to ( 193) loc_os01g56070 12001.m150727 protein RING finger protein 5, putative, expressed PGSC0003DMT400003003	PGSC0003DMP400002167	29.5.11.4.2	protein.degradation.ubiquitin.E3.RING	PGSC0003DMG400001182	pgsc0003dmp400002167
CUST_12482_PI426222305							0.678553	124.85	0.72039	119.372	0.596211	114.147	0.722341	117.062	1.03784	156.822	0.9731	184.318		0.0139		PGSC0003DMT400063553	TATGCTATGGTTTATGGTCCCTTGGCCAGCCCATCCCATTTCCAAGAAGGTTTGCATAAT	Taz protein	chr01	moderately similar to ( 494) AT3G05510 | Symbols: | phospholipid/glycerol acyltransferase family protein | chr3:1596133-1598074 FORWARDmoderately similar to ( 419) loc_os01g70570 12001.m150833 protein acyltransferase, putative, expressedPlsC PlsC PGSC0003DMT400063553	PGSC0003DMP400042789	11.3	lipid metabolism.Phospholipid synthesis	PGSC0003DMG400024711	pgsc0003dmp400042789
CUST_12497_PI426222305		2.06882	3.27379	9.40886	4.3669		0.112651	9.00581	0.123183	9.65663	0.233054	18.923	0.368796	26.1122	1.05992	66.5019	0.491936	44.3391		0.0198		PGSC0003DMT400063742	GAAGAATTGTCCCTTTTATATGGGGAAGAACCAGATCATTGGACTTGGAAATCTGTGCCA	Conserved gene of unknown function	chr02	weakly similar to ( 196) AT1G09155 | Symbols: AtPP2-B15 | AtPP2-B15 (Phloem protein 2-B15); carbohydrate binding | chr1:2949831-2950842 REVERSEweakly similar to ( 136) loc_os12g03740 12012.m04371 protein ATPP2-B10, putative, expressed PGSC0003DMT400063742	PGSC0003DMP400042931	31.1	cell.organisation	PGSC0003DMG400024771	pgsc0003dmp400042931
CUST_12499_PI426222305							1.31208	16.6126	0.954287	8.30956	1.20244	13.2388	0.755289	6.28182	4.06787	33.2888	1.97088	20.7378		0.0194		PGSC0003DMT400063745	CCCCGCTGTACATGACACTCCAATATAATGGATATATGTGTATTTTAGTTTGATGTTTCT	Protein phosphatase 2c	chr02	moderately similar to ( 222) AT3G05640 | Symbols: | protein phosphatase 2C, putative / PP2C, putative | chr3:1640610-1642227 REVERSEmoderately similar to ( 213) loc_os05g29030 12005.m07189 protein catalytic/ protein phosphatase type 2C, putative, expressedPP2Cc PP2Cc PGSC0003DMT400063745	PGSC0003DMP400042934	29.4	protein.postranslational modification	PGSC0003DMG400024772	pgsc0003dmp400042934
CUST_1251_PI426222305					0.275829		1.06103	19.1075	0.961047	15.1109	0.928823	17.3618	0.7123	11.3278	0.6096	9.32564	0.292662	5.26772		0.0124		PGSC0003DMT400001280	GCAGAAGTGTTCATTTGAACTGCTTTTTCATTTACCTCTTTTTGAACATTTCCAACCTCA	Monodehydroascorbate reductase, cytoplasmic isoform 2	chr02	moderately similar to ( 374) AT3G27820 | Symbols: ATMDAR4, MDAR4 | MDAR4 (MONODEHYDROASCORBATE REDUCTASE 4); monodehydroascorbate reductase (NADH) | chr3:10315249-10317881 FORWARDmoderately similar to ( 250) MDAR_PEA Monodehydroascorbate reductase (EC 1.6.5.4) (MDAR) (Ascorbate free radical reductase) (AFR reductase) - Pisum sativum (Garden pea)moderately similar to ( 327) loc_os02g47800 12002.m0…	PGSC0003DMP400000949	21.2.1	redox.ascorbate and glutathione.ascorbate	PGSC0003DMG400000486	pgsc0003dmp400000949
CUST_12514_PI426222305			0.397364	2.46383			2.65506	55.1679	1.33684	24.2853	2.75705	60.6189	1.05503	19.2495	6.54162	109.8	1.81002	45.2783		0.00609		PGSC0003DMT400063585	GAGCCCTATGCTAGCTTCCTCACATATCTTTTGTAATCGATGTGTTGAATAACAAAATAC	Hypoxia-responsive family protein	chr02	very weakly similar to (95.9) AT3G05550 | Symbols: | hypoxia-responsive family protein | chr3:1612860-1613748 FORWARDvery weakly similar to (82.0) loc_os07g47670 12007.m079790 protein hypoxia induced protein conserved region containing protein, expressed PGSC0003DMT400063585	PGSC0003DMP400042805	35.2	not assigned.unknown	PGSC0003DMG400024718	pgsc0003dmp400042805
CUST_12525_PI426222305							0.977751	551.208	1.02646	507.778	0.958496	586.534	1.01311	486.732	0.839928	383.172	1.29548	747.051		0.0403		PGSC0003DMT400007147	CTTCCTGCTCTTGACCCAGATCATGACCATGAATATAAAGGGGGAAAGATGACCGTTAAG	Conserved gene of unknown function	chr02	moderately similar to ( 434) AT3G62370 | Symbols: | unknown protein | chr3:23080789-23083234 FORWARDmoderately similar to ( 374) loc_os03g19580 12003.m35183 protein expressed protein PGSC0003DMT400007147	PGSC0003DMP400004959	35.2	not assigned.unknown	PGSC0003DMG400002764	pgsc0003dmp400004959
CUST_12527_PI426222305							0.729745	498.654	0.695895	427.517	0.563626	414.918	0.718406	425.999	1.01591	568.777	0.948057	670.39		0.0075		PGSC0003DMT400063556	TAAAAACTGCAGGTGACTGTTCTTGTTGGTGATCCCATCGAGTTTGATGACTTGCTTGCT	Taz protein	chr01	PGSC0003DMT400063556	PGSC0003DMP400042792	35.2	not assigned.unknown	PGSC0003DMG400024711	pgsc0003dmp400042792
CUST_12536_PI426222305				0.444537			1.20201	347.288	1.13676	279.981	0.995494	342.825	0.828384	201.573	0.534338	122.381	1.37536	393.886		0.0427		PGSC0003DMT400063776	GCCCCATTGTACATTTTCTGTCATTACACTTCGTGGTATATAAACATATAGCTGTACATT	Calmodulin-binding protein	chr02	moderately similar to ( 283) AT2G18750 | Symbols: | calmodulin-binding protein | chr2:8125827-8128363 FORWARDmoderately similar to ( 289) loc_os03g18960 12003.m07314 protein calmodulin binding protein, putative, expressedCalmodulin_bind PGSC0003DMT400063776	PGSC0003DMP400042961	30.3	signalling.calcium	PGSC0003DMG400024785	pgsc0003dmp400042961
CUST_12546_PI426222305							1.28077	1840.07	1.21883	1560.77	0.942901	1488.78	0.946535	1180.55	0.810157	952.642	1.21042	1815.18		0.0137		PGSC0003DMT400063510	TTGTGTCATCGTAGAACTGAAGTATTGTTATGTGCATGTTTGTCATCGTAGTGCTGAAGT	WD-repeat protein	chr01	highly similar to ( 524) AT3G62770 | Symbols: AtATG18a | AtATG18a | chr3:23219091-23221110 REVERSEmoderately similar to ( 484) loc_os01g70780 12001.m13123 protein WD-repeat domain phosphoinositide-interacting protein 3, putative, expressed PGSC0003DMT400063510	PGSC0003DMP400042753	29.5.2	protein.degradation.autophagy	PGSC0003DMG400024704	pgsc0003dmp400042753
CUST_12560_PI426222305							0.904884	117.251	0.813617	88.4248	0.760284	96.4174	0.954175	100.947	1.93007	192.98	1.02589	130.177		0.00483		PGSC0003DMT400063772	ATTGTAACATCAGCGTGAATTTTGGGTGATTTGTGAAGAAATGGCACCCGGATAGGTGGG	Gene of unknown function	chr01	PGSC0003DMT400063772	PGSC0003DMP400042957	35.2	not assigned.unknown	PGSC0003DMG400024784	pgsc0003dmp400042957
CUST_12566_PI426222305							1.01544	238.096	0.880941	185.511	0.801024	209.247	0.766235	156.034	0.840127	161.477	0.968175	239.174		0.0202		PGSC0003DMT400007119	ATGGCAGCTATTTACAGCCTTTACATCATCAATAAATCAGGAGGGCTTATCTTCTGCAAG	Synbindin	chr01	moderately similar to ( 268) AT5G02280 | Symbols: | synbindin, putative | chr5:469377-470129 FORWARDmoderately similar to ( 247) loc_os07g27150 12007.m079581 protein trafficking protein particle complex subunit 4, putative, expressedSybindin TRS23 PGSC0003DMT400007119	PGSC0003DMP400004938	29.3.99	protein.targeting.unknown	PGSC0003DMG400002754	pgsc0003dmp400004938
CUST_12584_PI426222305							1.04316	41.5618	1.19629	42.1742	0.675781	27.7699	0.847162	29.701	0.575229	19.604	0.778424	31.87		0.0287		PGSC0003DMT400007151	AACAATAAACACTTCTGTTGCCGGATCCTCTTCAACAAAGTCTTCGTCCTCTTCAGATGC	Conserved gene of unknown function	chr01	weakly similar to ( 165) AT3G06660 | Symbols: | PAPA-1-like family protein / zinc finger (HIT type) family protein | chr3:2103060-2104776 FORWARDweakly similar to ( 158) loc_os12g37430 12012.m26768 protein PAPA-1-like conserved region family protein, expressedPAPA-1 PGSC0003DMT400007151	PGSC0003DMP400004963	27.3.99	RNA.regulation of transcription.unclassified	PGSC0003DMG400002766	pgsc0003dmp400004963
CUST_12588_PI426222305							1.12795	1264.27	1.24918	1221.5	0.949637	1105.05	0.877616	841.853	0.819136	748.161	1.04056	1196.13		0.0199		PGSC0003DMT400063710	CAGCAACATAACGTATCCTCAGAAAAACGTAAGATGTTTCAGTTGTTTAATTTAGACACC	Serine/threonine-protein phosphatase	chr02	highly similar to ( 556) AT3G05580 | Symbols: | serine/threonine protein phosphatase, putative | chr3:1618216-1619850 REVERSEhighly similar to ( 547) PP1_PHAVU Serine/threonine-protein phosphatase PP1 (EC 3.1.3.16) - Phaseolus vulgaris (Kidney bean) (French bean)highly similar to ( 506) loc_os01g24750 12001.m08941 protein serine/threonine-protein phosphatase PP1, putative, expressedPP2Ac PP2Ac Me…	PGSC0003DMP400042904	29.4	protein.postranslational modification	PGSC0003DMG402024761	pgsc0003dmp400042904
CUST_12612_PI426222305				0.409136			1.29392	399.799	1.10022	291.542	0.958761	354.105	0.923344	241.629	0.529389	130.715	1.36334	426.69		0.0105		PGSC0003DMT400063775	GCCCCATTGTACATTTTCTGTCATTACACTTCGTGGTATATAAACATATAGCTGTACATT	Conserved gene of unknown function	chr01	PGSC0003DMT400063775	PGSC0003DMP400042960	35.2	not assigned.unknown	PGSC0003DMG400024785	pgsc0003dmp400042960
CUST_12634_PI426222305				0.45431			1.15859	518.426	1.12886	427.894	1.0316	505.68	0.909745	336.796	0.526358	187.327	0.979621	435.713		0.0191		PGSC0003DMT400011214	GTTTGATAGGAAATTTTTTATGGTGGTTGAGTCATACCATGTCATACTTGTGTGAGAGAT	Multidrug resistance protein ABC transporter family	chr10	moderately similar to ( 248) AT3G60970 | Symbols: ATMRP15 | ATMRP15; ATPase, coupled to transmembrane movement of substances | chr3:22557535-22561575 FORWARDmoderately similar to ( 230) loc_os04g49890 12004.m09922 protein ABC transporter family protein, expressedABCC_MRP_domain2 ABCC_SUR2 ABCC_NFT1 MdlB ABCC_Glucan_exporter_like CydD ABCC_ATM1_transporter ABCC_CFTR2 SunT PRK10790 ABC_MTABC3_MDL1_…	PGSC0003DMP400007794	34.16	transport.ABC transporters and multidrug resistance systems	PGSC0003DMG401004392	pgsc0003dmp400007794
CUST_1270_PI426222305				0.360678			0.91141	59.381	0.989744	57.4592	0.362103	32.4702	0.577872	33.175	0.328725	17.2918	0.552553	40.0992		0.0145		PGSC0003DMT400052201	CAAATTGAGAGACATGGATGACGAGTATGCTAAGCTTATCAGGAGGATGAATCCTCCCAG	Amino acid binding protein	chr02	highly similar to ( 532) AT3G01990 | Symbols: ACR6 | ACR6; amino acid binding | chr3:330256-332066 FORWARDmoderately similar to ( 493) loc_os03g29980 12003.m34884 protein ACR4, putative, expressedACT_ACR_3 ACT_ACR_2 ACT_ACR_4 ACT_ACR_1 PRK05092 PGSC0003DMT400052201	PGSC0003DMP400035186	13.99	amino acid metabolism.misc	PGSC0003DMG400020246	pgsc0003dmp400035186
CUST_12733_PI426222305	6.82902			0.440565			1.85987	32.2314	12.7011	190.786	1.15278	22.5624	1.78582	26.081	0.819396	11.5778	1.35397	24.561		0.00244		PGSC0003DMT400062931	AGATTAGTGGCAAGAGCTATCTCTTGTGTCAAGAGGTTCAATCCAGAAAAATTATATGGC	Spotted leaf protein	chr03	moderately similar to ( 492) AT1G60190 | Symbols: | armadillo/beta-catenin repeat family protein / U-box domain-containing protein | chr1:22198403-22200463 FORWARDmoderately similar to ( 248) SPL11_ORYSA Spotted leaf protein 11 (Spotted leaf11) (Cell death-related protein SPL11) - Oryza sativa (Rice)moderately similar to ( 459) loc_os08g32060 12008.m07200 protein spotted leaf protein 11, putative…	PGSC0003DMP400042354	29.5.11.4.2	protein.degradation.ubiquitin.E3.RING	PGSC0003DMG400024491	pgsc0003dmp400042354
CUST_12736_PI426222305							1.8096	2043.38	1.45329	1404.27	1.34853	1585.46	1.4478	1361.43	1.0189	916.622	1.8324	2064.81		0.0476		PGSC0003DMT400062968	GATCATGAATCGATTGTCTGTAAATATCTGGATAAGTTTTGTCCTTATCCCAGTTGATGA	Conserved gene of unknown function	chr03	weakly similar to ( 115) AT1G23710 | Symbols: | unknown protein | chr1:8385363-8386250 FORWARDvery weakly similar to (83.2) loc_os05g49350 12005.m09005 protein expressed proteinDUF1645 PGSC0003DMT400062968	PGSC0003DMP400042384	35.2	not assigned.unknown	PGSC0003DMG400024504	pgsc0003dmp400042384
CUST_12745_PI426222305				0.14919			12.5771	9432.68	9.44319	10661.5	4.44655	6511.75	7.18058	5133.68	1.87638	1118.49	2.87728	2811.79		0.0427		PGSC0003DMT400063352	GGGGTTAGTCCAATTTTACATCTTTAAGAAGTGAATGCATGTTCACAAGTTCTGTTGATT	101 kDa heat shock protein	chr03	nearly identical (1392) AT1G74310 | Symbols: ATHSP101, HSP101, HOT1 | ATHSP101 (ARABIDOPSIS THALIANA HEAT SHOCK PROTEIN 101); ATP binding / ATPase/ nucleoside-triphosphatase/ nucleotide binding / protein binding | chr1:27936715-27939862 REVERSEnearly identical (1339) HS101_ORYSA Heat shock protein 101 - Oryza sativa (Rice)nearly identical (1339) loc_os05g44340 12005.m08560 protein heat shock prot…	PGSC0003DMP400042657	20.2.1	stress.abiotic.heat	PGSC0003DMG400024644	pgsc0003dmp400042657
CUST_12763_PI426222305				3.00907	7.24187		0.71829	100.901	0.875862	106.823	0.839838	124.788	0.825968	94.9492	2.16139	242.01	5.20176	732.396		0.0121		PGSC0003DMT400063063	GCCCCTCCACAATGGGTTTCCCCTTCAATTGCATTTTGTAATGTTTAACTTTGCAACAAT	Multidrug resistance protein	chr03	weakly similar to ( 113) AT5G39040 | Symbols: ATTAP2, TAP2 | ATTAP2; ATPase, coupled to transmembrane movement of substances / transporter | chr5:15625660-15629621 FORWARDweakly similar to ( 108) loc_os03g54790 12003.m10395 protein ATP-binding cassette sub-family B member 10, mitochondrial precursor, putative, expressed PGSC0003DMT400063063	PGSC0003DMP400042446	34.16	transport.ABC transporters and multidrug resistance systems	PGSC0003DMG400024532	pgsc0003dmp400042446
CUST_12770_PI426222305							0.693296	1270.68	0.821712	1382.9	0.627558	1246.75	0.826722	1313.19	1.08629	1639.33	0.934852	1786.08		0.00654		PGSC0003DMT400063252	TTGAAGCATTTCGCACTTCAAATTTTCTGGATTTGGTCCCCTCCACAATTTTGTATTGGC	Dead box ATP-dependent RNA helicase	chr03	highly similar to ( 721) AT3G18600 | Symbols: | DEAD/DEAH box helicase, putative | chr3:6399724-6403007 REVERSEweakly similar to ( 176) DB10_NICSY ATP-dependent RNA helicase-like protein DB10 (EC 3.6.1.-) - Nicotiana sylvestris (Wood tobacco)highly similar to ( 728) loc_os03g58810 12003.m10784 protein ATP-dependent RNA helicase has1, putative, expressedSrmB DEADc PRK11776 PRK11192 PRK01297 PRK105…	PGSC0003DMP400042581	28.1	DNA.synthesis/chromatin structure	PGSC0003DMG400024601	pgsc0003dmp400042581
CUST_12789_PI426222305	2.76899						0.997756	16.1014	2.76277	40.3453	1.24351	21.3909	1.23612	16.9849	1.16039	15.3959	1.29256	21.3166		0.0399		PGSC0003DMT400063030	AAGCAACGCTCATGTACTACTTCCACATGCATATCTATAGATGTGGTTGCAACAAATTAG	Transcription factor BIM1	chr03	very weakly similar to (80.1) AT1G69010 | Symbols: BIM2 | BIM2 (BES1-interacting Myc-like protein 2); DNA binding / transcription factor | chr1:25941804-25943599 FORWARD PGSC0003DMT400063030	PGSC0003DMP400042420	27.3.6	RNA.regulation of transcription.bHLH,Basic Helix-Loop-Helix family	PGSC0003DMG400024523	pgsc0003dmp400042420
CUST_12796_PI426222305				0.246541			4.96555	97.3	2.88687	50.3225	4.1357	83.2115	2.77155	48.7125	1.22421	20.2348	3.16323	63.5361		0.0144		PGSC0003DMT400063116	CCCCGCTTTTCTACCTCAAGTAAGCAATTTATGCTTGTTTCAAATTAGAGTTTAACTTCT	DNA binding protein	chr03	weakly similar to ( 103) AT4G00050 | Symbols: UNE10 | UNE10 (unfertilized embryo sac 10); DNA binding / transcription factor | chr4:17863-19848 FORWARDvery weakly similar to (91.7) loc_os01g18290 12001.m42972 protein basic helix-loop-helix dimerisation region bHLH, putative, expressed PGSC0003DMT400063116	PGSC0003DMP400042484	27.3.6	RNA.regulation of transcription.bHLH,Basic Helix-Loop-Helix family	PGSC0003DMG400024554	pgsc0003dmp400042484
CUST_12797_PI426222305					12.0087		0.895254	5.51002	0.948887	5.16336	0.950856	6.03493	1.01081	5.39092	1.09403	5.51415	10.7509	73.3264		0.0492		PGSC0003DMT400063242	AGCCAGAGGGCTTGAGTTTATCTTTACTGATCTTTAGCATATTTTCATCATTTGATCTAG	DNA binding protein	chr03	very weakly similar to ( 100) loc_os01g01870 12001.m06830 protein helix-loop-helix DNA-binding domain containing protein, expressed PGSC0003DMT400063242	PGSC0003DMP400042574	27.3.6	RNA.regulation of transcription.bHLH,Basic Helix-Loop-Helix family	PGSC0003DMG400024597	pgsc0003dmp400042574
CUST_12849_PI426222305							0.901456	16.8412	0.899978	12.727	1.35473	20.8347	0.810033	10.7657	0.480368	5.54983	1.02292	14.9733		0.018		PGSC0003DMT400063317	ATATTCATGATCTTAACTCGTTCATATAATGTGTCCCCTAACTTTGCGTTGTTGTTGTTG	Alpha-1,4-glucan-protein synthase [UDP-forming]	chr03	moderately similar to ( 369) AT3G08900 | Symbols: RGP3, RGP | RGP3 (REVERSIBLY GLYCOSYLATED POLYPEPTIDE 3); transferase, transferring hexosyl groups | chr3:2708347-2709714 REVERSEmoderately similar to ( 379) UPTG1_SOLTU Alpha-1,4-glucan-protein synthase [UDP-forming] 1 (EC 2.4.1.112) (UDP-glucose:protein transglucosylase 1) (UPTG 1) - Solanum tuberosum (Potato)moderately similar to ( 371) loc_os0…	PGSC0003DMP400042632	10.5.5	cell wall.cell wall proteins.RGP	PGSC0003DMG400024627	pgsc0003dmp400042632
CUST_12858_PI426222305				6.13671	9.06083		0.771713	7.13105	0.790732	6.13127	0.649821	5.78424	0.89443	7.12239	4.73578	35.352	6.99236	69.4586		0.0139		PGSC0003DMT400063064	GTTCACTGTTTTTCTACTGAAGCAAAAGTTGGATTTCCTAGATTTTCTTATCGCTGACTT	Multidrug resistance protein	chr03	PGSC0003DMT400063064	PGSC0003DMP400042447	35.2	not assigned.unknown	PGSC0003DMG400024532	pgsc0003dmp400042447
CUST_12861_PI426222305							0.804334	90.8217	0.902037	89.9619	0.698078	83.3036	0.664435	65.9981	0.600098	55.1593	0.820741	96.4622		0.0243		PGSC0003DMT400063189	GCAAAGAGTCTACTTAGAGGAATAAGATATGAAATGGATGTTGAGCATCTTCCACCCTGA	Cell division cycle	chr03	highly similar to ( 820) AT3G48150 | Symbols: APC8, CDC23 | APC8 (ANAPHASE-PROMOTING COMPLEX SUBUNIT 8); binding | chr3:17779800-17782565 REVERSEhighly similar to ( 696) loc_os02g43920 12002.m09427 protein cell division cycle protein 23, putative, expressedAPC8 PGSC0003DMT400063189	PGSC0003DMP400042540	31.2	cell.division	PGSC0003DMG400024579	pgsc0003dmp400042540
CUST_12872_PI426222305							1.04134	226.069	0.867538	164.618	0.996366	244.552	1.18144	218.167	1.97445	365.624	1.85789	412.818		0.0481		PGSC0003DMT400063400	GTCGTAGCACTTCTCCTTCATTTTGATCAATTTTTGTTTCAAATTACACAGCAAAGTGTC	Brassinosteroid LRR receptor kinase	chr03		PGSC0003DMP400042691			PGSC0003DMG400024661
CUST_12936_PI426222305				0.356603	0.44657		2.38029	3334.83	1.45381	1817.11	2.26103	3272.59	1.29421	1560.78	0.84882	993.496	1.06297	1536.36		0.00281		PGSC0003DMT400062981	ATTCCATCAGAGTTAGTCTACACCATGCAATAGATGTCACTTTTGTGCTAAATGCCTCTC	Extracellular Ca2+ sensing receptor	chr03	moderately similar to ( 425) AT5G23060 | Symbols: CaS | CaS (Calcium sensing receptor) | chr5:7736760-7738412 REVERSEmoderately similar to ( 334) loc_os02g49680 12002.m10002 protein calcium sensing receptor, putative, expressed PGSC0003DMT400062981	PGSC0003DMP400042391	26.23	misc.rhodanese	PGSC0003DMG400024508	pgsc0003dmp400042391
CUST_12939_PI426222305							1.36874	163.931	0.682622	73.1592	0.579237	85.7104	0.791575	82.4798	0.715713	70.2736	0.799104	103.091		0.0186		PGSC0003DMT400062951	CAGGTCCACAACTCTGCTTTGCACTGTTCCTGTTGTTTTTATGTATAATTTGCTCTTAAT	UPF0497 membrane protein	chr03	weakly similar to ( 120) AT2G36330 | Symbols: | FUNCTIONS IN: molecular_function unknown; LOCATED IN: plasma membrane, membrane; EXPRESSED IN: 22 plant structures; EXPRESSED DURING: 13 growth stages; CONTAINS InterPro DOMAIN/s: Uncharacterised protein family UPF0497, trans-membrane plant (InterPro:IPR006702); BEST Arabidopsis thaliana protein match is: integral membrane protein, putative (TAIR:AT…	PGSC0003DMP400042369	35.2	not assigned.unknown	PGSC0003DMG400024498	pgsc0003dmp400042369
CUST_12949_PI426222305				0.496644			1.2999	105.278	0.818296	59.2304	0.71089	76.0829	1.27174	89.3548	0.645587	43.0732	1.31543	109.176		0.0358		PGSC0003DMT400063327	CTGGATTATTCATGAGCAAACATAATCATGCTACATTATTCCTTCTTCACAGGTACAACA	Transcription factor	chr03	weakly similar to ( 144) AT3G02150 | Symbols: PTF1, TFPD | PTF1 (PLASTID TRANSCRIPTION FACTOR 1); transcription factor | chr3:391522-392589 FORWARDweakly similar to ( 132) loc_os01g55750 12001.m43206 protein TCP family transcription factor containing protein, expressedTCP PGSC0003DMT400063327	PGSC0003DMP400042638	27.3.29	RNA.regulation of transcription.TCP transcription factor family	PGSC0003DMG400024632	pgsc0003dmp400042638
CUST_12950_PI426222305							1.23285	1614.73	1.09853	1275	0.91875	1294.1	1.08626	1226.65	0.868434	931.008	1.18984	1605.9		0.0102		PGSC0003DMT400063254	ATGAATGGAGTTGTTACAGTTCCGCCCAAACAGCAAGACCCGGAAACAGAGCAAAAATTG	TATA-binding protein-associated phosphoprotein	chr03	weakly similar to ( 194) AT5G23090 | Symbols: NF-YB13 | NF-YB13 (NUCLEAR FACTOR Y, SUBUNIT B13); transcription factor | chr5:7749391-7750203 FORWARDweakly similar to ( 163) loc_os08g29500 12008.m06954 protein repressor protein, putative, expressedCOG5150 PGSC0003DMT400063254	PGSC0003DMP400042583	27.3.13	RNA.regulation of transcription.CCAAT box binding factor family, DR1	PGSC0003DMG401024603	pgsc0003dmp400042583
CUST_12955_PI426222305							1.38899	661.499	2.23067	949.399	1.07006	540.414	1.01065	420.132	0.893257	348.325	1.20978	593.906		0.047		PGSC0003DMT400062907	GTGGCTTTTTATCAGGGGAAGTCTACTTTCCTTGGCTCATAAACTAAGAAAATTCAATTT	Pollen specific LIM domain-containing protein	chr03	moderately similar to ( 243) AT1G10200 | Symbols: WLIM1 | WLIM1; transcription factor/ zinc ion binding | chr1:3346677-3347763 REVERSEmoderately similar to ( 239) SF3_HELAN Pollen-specific protein SF3 - Helianthus annuus (Common sunflower)moderately similar to ( 248) loc_os06g13030 12006.m32250 protein LIM domain containing protein, expressed PGSC0003DMT400062907	PGSC0003DMP400042339	33.99	development.unspecified	PGSC0003DMG400024481	pgsc0003dmp400042339
CUST_1297_PI426222305				0.24075	0.481608		1.17769	705.325	0.652903	340.122	0.818083	514.324	0.734268	371.513	0.283528	135.698	0.567184	344.889		0.00868		PGSC0003DMT400093397	ATTCGCAAGTTCTTCAGATTGCCAAATGGAAGATCAGCCACCTTCTGGTATGGACTTACC	Ring finger protein	chr02	moderately similar to ( 320) AT5G40250 | Symbols: | zinc finger (C3HC4-type RING finger) family protein | chr5:16086056-16087186 FORWARDmoderately similar to ( 233) loc_os02g50930 12002.m10127 protein RING-H2 finger protein ATL5I, putative, expressed PGSC0003DMT400093397	PGSC0003DMP400065072	29.5.11.4.2	protein.degradation.ubiquitin.E3.RING	PGSC0003DMG400042968	pgsc0003dmp400065072
CUST_12980_PI426222305				0.246613			0.869352	33.9981	1.1013	39.1633	0.638643	26.0162	0.535436	20.9527	0.214394	7.07678	0.979895	39.5198		0.0369		PGSC0003DMT400062961	CTGTTTTCCAACTACATGGTGATCTTGATACGCTTTGCAGGTTGGATGAGGCTATTGAAA	Kinesin light chain	chr03	highly similar to ( 671) AT1G27500 | Symbols: | kinesin light chain-related | chr1:9551629-9553654 REVERSEhighly similar to ( 719) loc_os02g47880 12002.m100334 protein kinesin light chain, putative, expressed PGSC0003DMT400062961	PGSC0003DMP400042377	31.1	cell.organisation	PGSC0003DMG400024501	pgsc0003dmp400042377
CUST_12986_PI426222305					37.6007		0.725716	4.86514	0.819818	4.70717	0.812701	5.8365	0.847846	4.86726	1.44608	8.57355	27.2875	202.349		0.00598		PGSC0003DMT400063243	ACGAGATTAGGGGTTGATGCATCAAGGGTCAATTTGAGATTACAAAAGCTGGTTTCCTAA	DNA binding protein	chr03	PGSC0003DMT400063243	PGSC0003DMP400042575	35.2	not assigned.unknown	PGSC0003DMG400024598	pgsc0003dmp400042575
CUST_12989_PI426222305							1.03708	200.893	1.19124	200.537	0.873686	179.695	0.979761	160.521	0.975894	152.656	1.1912	238.375		0.0441		PGSC0003DMT400063250	TGCAAGAATAAGCAGCAAAGCAAAGGATCAACTGGAAACTCATCCAGCACAAGCTCAATT	Conserved gene of unknown function	chr03	moderately similar to ( 232) AT5G62520 | Symbols: SRO5 | SRO5 (SIMILAR TO RCD ONE 5); NAD+ ADP-ribosyltransferase | chr5:25098071-25099264 FORWARDweakly similar to ( 156) loc_os03g12820 12003.m35107 protein ATP8, putative, expressed PGSC0003DMT400063250	PGSC0003DMP400042580	20.2.3	stress.abiotic.drought/salt	PGSC0003DMG400024600	pgsc0003dmp400042580
CUST_1300_PI426222305				0.254845	0.395005		3.22125	2659.32	2.63822	2049.68	2.54942	2150.1	2.01338	1426.99	0.820918	539.818	1.27241	1097.03		0.0187		PGSC0003DMT400032924	GGAGAAGCAACTCCAAAATCTTGTATAAAAAGCTATCTAGAGAGGTTCTCAAGTCATTTT	Conserved gene of unknown function	chr02	very weakly similar to (87.4) AT3G27350 | Symbols: | unknown protein | chr3:10126238-10127600 FORWARD PGSC0003DMT400032924	PGSC0003DMP400022402	35.2	not assigned.unknown	PGSC0003DMG400012646	pgsc0003dmp400022402
CUST_13015_PI426222305							1.01519	653.555	0.8739	513.024	1.00368	694.723	0.776488	423.154	1.89691	972.086	1.09858	744.12		0.0232		PGSC0003DMT400062844	CAGTAGAATTGTCTGTATTATCGTTGTATGATCAATGTCGTCTAACTCAAGTGTACTTGT	DNA binding protein	chr03	moderately similar to ( 225) AT5G62610 | Symbols: | basic helix-loop-helix (bHLH) family protein | chr5:25133117-25134600 REVERSEmoderately similar to ( 215) loc_os07g09590 12007.m05414 protein bHLH transcription factor, putative, expressed PGSC0003DMT400062844	PGSC0003DMP400042291	27.3.6	RNA.regulation of transcription.bHLH,Basic Helix-Loop-Helix family	PGSC0003DMG401024463	pgsc0003dmp400042291
CUST_13023_PI426222305							1.16064	57.0966	1.44255	62.6064	0.683511	38.7319	0.873992	36.922	0.475638	20.3502	0.768933	38.5973		0.0255		PGSC0003DMT400063111	CTTCAGACCGGCAATGTGAGTTTGCTCATTGAACCACATATTAAGTACCTCTTATTTTTT	ZPT4-3	chr03	very weakly similar to (95.5) AT2G45120 | Symbols: | zinc finger (C2H2 type) family protein | chr2:18603680-18604624 FORWARDweakly similar to ( 101) loc_os03g31240 12003.m08372 protein zinc finger, C2H2 type family protein, expressed PGSC0003DMT400063111	PGSC0003DMP400042479	27.3.11	RNA.regulation of transcription.C2H2 zinc finger family	PGSC0003DMG400024550	pgsc0003dmp400042479
CUST_13028_PI426222305				2.9285			0.911806	425.931	1.56125	677.94	0.967104	514.029	0.965179	383.681	2.67023	986.721	1.33143	666.493		0.0196		PGSC0003DMT400087395	TTTGTGTTTGATGGGAGGAACGTTGTTGACGCATCAAAGCTCAGAGAAATCGGGTTTATC	UDP-glucose 6-dehydrogenase	chr03	highly similar to ( 889) AT3G29360 | Symbols: | UDP-glucose 6-dehydrogenase, putative | chr3:11267375-11268817 REVERSEhighly similar to ( 894) UGDH_SOYBN UDP-glucose 6-dehydrogenase (EC 1.1.1.22) (UDP-Glc dehydrogenase) (UDP-GlcDH) (UDPGDH) - Glycine max (Soybean)highly similar to ( 898) loc_os12g25700 12012.m26903 protein UDP-glucose 6-dehydrogenase, putative, expressedUgd UDPG_MGDP_dh_N WecC we…	PGSC0003DMP400059070	10.1.4	cell wall.precursor synthesis.UGD	PGSC0003DMG400036966	pgsc0003dmp400059070
CUST_13040_PI426222305							1.21556	117.021	0.924349	79.7921	0.626666	75.1871	0.772477	68.4096	0.646958	51.1444	0.839068	83.1248		0.00913		PGSC0003DMT400063194	TAGTATTTCCCTTCTACTTCTATTCTGAGGTTGTACATATGTGTTGCCAAAAAGCGTTTA	Pyridoxamine 5-phosphate oxidase	chr03	moderately similar to ( 224) AT5G49970 | Symbols: ATPPOX, PDX3 | ATPPOX (A. THALIANA PYRIDOXIN (PYRODOXAMINE) 5'-PHOSPHATE OXIDASE); pyridoxamine-phosphate oxidase | chr5:20329213-20332900 FORWARDmoderately similar to ( 219) loc_os10g23120 12010.m05317 protein pyridoxamine-phosphate oxidase, putative, expressedYjeF_N COG0062 PGSC0003DMT400063194	PGSC0003DMP400042542	35.2	not assigned.unknown	PGSC0003DMG400024580	pgsc0003dmp400042542
CUST_13045_PI426222305				0.266272			1.04889	58.261	2.02024	98.5223	1.59065	98.3265	1.12349	53.1897	0.279289	12.8994	0.984901	55.5085		0.0434		PGSC0003DMT400063162	AAGTTAATTCCACGCAAATACTAGTCTATCTGGCTTGATTTGCAATGCTATGTTCTCCAG	Conserved gene of unknown function	chr03	moderately similar to ( 347) AT1G16770 | Symbols: | unknown protein | chr1:5738135-5739110 FORWARDmoderately similar to ( 283) loc_os02g04780 12002.m05826 protein expressed protein PGSC0003DMT400063162	PGSC0003DMP400042517	35.2	not assigned.unknown	PGSC0003DMG400024566	pgsc0003dmp400042517
CUST_13052_PI426222305							0.75447	1290.9	0.724292	1084.55	0.609361	1072.44	0.633355	917.768	0.48987	673.891	0.632467	1089.19		0.0197		PGSC0003DMT400063009	TGGTGCCAACGGCCATGTACAAAATACAGATTTACAATTTAGAAGTGAAACATTCTCATC	Protease	chr03	weakly similar to ( 167) AT1G73990 | Symbols: SPPA | SPPA; serine-type endopeptidase | chr1:27824465-27828807 FORWARDweakly similar to ( 155) loc_os02g49570 12002.m09991 protein protease 4, putative, expressed PGSC0003DMT400063009	PGSC0003DMP400042411	29.5	protein.degradation	PGSC0003DMG401024517	pgsc0003dmp400042411
CUST_13059_PI426222305	2.25051			0.229939			0.714683	29.556	1.6084	58.3174	0.481555	25.6445	0.7481	26.4198	0.164334	5.40145	0.522582	22.1162		0.00218		PGSC0003DMT400062862	CTAAAGCTGTTTGCATGATGCACATGGTCAAGATTTGCCAGTTAACATATCTGTATATTA	F-box and wd40 domain protein	chr03	moderately similar to ( 365) AT5G50120 | Symbols: | transducin family protein / WD-40 repeat family protein | chr5:20382630-20383796 REVERSEmoderately similar to ( 288) loc_os02g50740 12002.m10108 protein nucleotide binding protein, putative, expressedWD40 PGSC0003DMT400062862	PGSC0003DMP400042308	28.1	DNA.synthesis/chromatin structure	PGSC0003DMG400024470	pgsc0003dmp400042308
CUST_13075_PI426222305							1.88934	618.746	1.23723	347.963	1.26699	435.219	1.43113	392.234	2.46392	638.058	2.08289	691.621		0.00244		PGSC0003DMT400007484	TGAAGGCATTTTTCCCAAGAAAATGAGAAGGTCAAAGAAGAGAAGGCCAAGACAAAGGAC	Conserved gene of unknown function	chr12	moderately similar to ( 420) AT1G47890 | Symbols: AtRLP7 | AtRLP7 (Receptor Like Protein 7); kinase/ protein binding | chr1:17643976-17647035 FORWARDweakly similar to ( 188) RPK1_IPONI Receptor-like protein kinase precursor (EC 2.7.11.1) - Ipomoea nil (Japanese morning glory) (Pharbitis nil)moderately similar to ( 364) loc_os12g10870 12012.m05069 protein verticillium wilt disease resistance prote…	PGSC0003DMP400005207	30.2.11	signalling.receptor kinases.leucine rich repeat XI	PGSC0003DMG401002888	pgsc0003dmp400005207
CUST_13078_PI426222305							0.967814	2053.73	0.993563	1886.52	0.866489	2084.73	0.902676	1685.06	1.81099	3175.17	1.33731	3087.67		0.0223		PGSC0003DMT400007578	CATCTATGCATGTCAGATTTTGGCTCTGTGTTTGCTGAATTTGTTCAAAGTTATATCAGG	DSK2	chr12	highly similar to ( 552) AT2G24360 | Symbols: | serine/threonine/tyrosine kinase, putative | chr2:10364742-10366075 REVERSEweakly similar to ( 108) CIPK1_ORYSA CIPK-like protein 1 (EC 2.7.11.1) (OsCK1) - Oryza sativa (Rice)highly similar to ( 546) loc_os04g51950 12004.m10090 protein serine/threonine protein kinase, putative, expressedTyrKc Pkinase_Tyr PTKc S_TKc Pkinase S_TKc PTKc_Src_like PTKc_C…	PGSC0003DMP400005269	29.4	protein.postranslational modification	PGSC0003DMG402002925	pgsc0003dmp400005269
CUST_13091_PI426222305				0.485656			0.955351	700.954	0.663955	430.634	0.569724	469.621	0.703024	448.666	0.463971	276.302	0.682002	517.49		0.0186		PGSC0003DMT400086334	GTGAATTTTGATGAGTTCAAGAAGATGATGAAAGCTTGTGGAACTCTTGTTCCATTTTCA	Calmodulin	chr01	weakly similar to ( 115) AT3G07490 | Symbols: AGD11 | AGD11 (ARF-GAP domain 11); calcium ion binding | chr3:2391189-2391650 FORWARDvery weakly similar to ( 100) loc_os12g12730 12012.m05246 protein EF hand family protein, expressed PGSC0003DMT400086334	PGSC0003DMP400058009	30.3	signalling.calcium	PGSC0003DMG400035905	pgsc0003dmp400058009
CUST_13102_PI426222305		2.16738					0.809392	15.99	0.473316	9.08591	1.75426	35.62	0.713381	13.839	1.01049	16.3935	0.671165	15.3073		0.0426		PGSC0003DMT400007507	AGTCGATGGATGAACTTGTCGAGTTTTATTCATGTTGATTGATTCAGAATGAACGTCATC	SAUR family protein	chr12	weakly similar to ( 110) AT5G20820 | Symbols: | auxin-responsive protein-related | chr5:7046911-7047294 REVERSEweakly similar to ( 113) loc_os09g26590 12009.m05811 protein OsSAUR37 - Auxin-responsive SAUR gene family member, expressed PGSC0003DMT400007507	PGSC0003DMP400005221	17.2.3	hormone metabolism.auxin.induced-regulated-responsive-activated	PGSC0003DMG400002896	pgsc0003dmp400005221
CUST_13121_PI426222305	0.156021		0.301771				2.03812	50.389	0.31799	6.64139	1.2932	38.9892	0.615046	12.4974	2.57314	53.1545	1.34896	33.8397		0.0219		PGSC0003DMT400007478	GAAAAGTGTCAATGTCCATTTTTTGGTCATTTTTTACTTCATTATCAAGGGATTGGGCTG	Serine/threonine-protein kinase bri1	chr12	moderately similar to ( 224) AT1G47890 | Symbols: AtRLP7 | AtRLP7 (Receptor Like Protein 7); kinase/ protein binding | chr1:17643976-17647035 FORWARDvery weakly similar to (98.2) PSKR_DAUCA Phytosulfokine receptor precursor (EC 2.7.11.1) (Phytosulfokine LRR receptor kinase) - Daucus carota (Carrot)moderately similar to ( 234) loc_os12g11720 12012.m05151 protein verticillium wilt disease resistanc…	PGSC0003DMP400005203	30.2.11	signalling.receptor kinases.leucine rich repeat XI	PGSC0003DMG400002885	pgsc0003dmp400005203
CUST_13131_PI426222305				0.43826			1.08464	294.07	1.03414	295.238	0.862291	266.035	0.666141	162.529	0.475355	105.204	0.633981	176.241		0.0226		PGSC0003DMT400089913	CCCATTATCACTACACATAGGGGATCCATTCGAAGGGTTTCCAATTGCTAACCCTTCATC	Low molecular weight heat-shock protein	chr01	weakly similar to ( 158) AT5G59720 | Symbols: HSP18.2 | HSP18.2 (heat shock protein 18.2) | chr5:24062632-24063117 FORWARDweakly similar to ( 162) HSP11_DAUCA 17.8 kDa class I heat shock protein (Clone DCHSP17.7) - Daucus carota (Carrot)weakly similar to ( 149) loc_os03g16030 12003.m07040 protein 17.4 kDa class I heat shock protein 3, putative, expressedHSP20 alpha-crystallin-Hsps IbpA PGSC0003DM…	PGSC0003DMP400061588	20.2.1	stress.abiotic.heat	PGSC0003DMG400039484	pgsc0003dmp400061588
CUST_13133_PI426222305				0.331154			1.95107	5150.29	1.04862	2385.34	1.29734	3967.4	1.3427	2982.6	0.646103	1379.6	2.08593	5636.88		0.0279		PGSC0003DMT400007529	TTTTGATAGACTCATGCCTCACAAAAGAAGAAGGCCAAAGAAGAGAGCTCAGAGACGACG	Conserved gene of unknown function	chr12	very weakly similar to (94.0) AT2G33050 | Symbols: AtRLP26 | AtRLP26 (Receptor Like Protein 26); kinase/ protein binding | chr2:14021870-14024272 FORWARDvery weakly similar to (95.5) loc_os12g12130 12012.m05187 protein verticillium wilt disease resistance protein, putative, expressed PGSC0003DMT400007529	PGSC0003DMP400005237	20.1.7	stress.biotic.PR-proteins	PGSC0003DMG400002908	pgsc0003dmp400005237
CUST_13148_PI426222305			0.210246	0.0661367	0.0734012		2.92093	103.496	0.662332	29.8441	1.21542	54.9757	0.614115	18.9495	0.193181	5.1432	0.2144	8.36384		0.0137		PGSC0003DMT400007495	GTGATGAGCCATTCTGATCTATTCCTGTTTTTGCTTATAGGGCTCGTGAAGATACTCAAG	Xenotropic and polytropic murine leukemia virus receptor ids-4	chr12	weakly similar to ( 140) AT2G26660 | Symbols: ATSPX2, SPX2 | SPX2 (SPX DOMAIN GENE 2) | chr2:11338932-11340703 FORWARDweakly similar to ( 123) loc_os06g40120 12006.m08548 protein IDS4-like protein, putative, expressedSPX PGSC0003DMT400007495	PGSC0003DMP400005211	20.2	stress.abiotic	PGSC0003DMG400002890	pgsc0003dmp400005211
CUST_13154_PI426222305							1.0739	90862.2	1.03244	77957.6	1.27237	110484	1.05597	77881.4	1.06751	73633.1	0.981835	85091.6		0.00598		PGSC0003DMT400095883	CAATTTGAAAGAACCGAGTCGACCGCTAGAACTACTGGTTTTAAAGCCCGAAATAAATAG	30S ribosomal protein S18, chloroplastic	chr05	weakly similar to ( 101) ATCG00650 | Symbols: RPS18 | chloroplast-encoded ribosomal protein S18 | chrC:67917-68222 FORWARDweakly similar to ( 119) RR18_TOBAC Chloroplast 30S ribosomal protein S18 - Nicotiana tabacum (Common tobacco)very weakly similar to (87.0) loc_osp1g00570 11562.m00048 protein ribosomal protein S18rps18 PGSC0003DMT400095883	PGSC0003DMP400067558	29.2.1.1.1.1.18	protein.synthesis.ribosomal protein.prokaryotic.chloroplast.30S subunit.S18	PGSC0003DMG400045454	pgsc0003dmp400067558
CUST_13157_PI426222305				7.65352			1.6837	2316.98	0.986944	1223.91	1.01512	1493.5	1.45782	1592.05	12.8862	13565.9	2.08098	2678.67		0.00422		PGSC0003DMT400007592	GACCTGAAGATTATAGGCCTATTGCTTTGATATACTACTATTAGATGACCAAGTTTTTGG	Jasmonate ZIM-domain protein 1	chr01		PGSC0003DMP400005281			PGSC0003DMG400002930
CUST_1316_PI426222305				0.368089			1.21245	859.441	0.735677	455.609	0.929981	743.233	0.928656	567.994	0.446292	257.341	1.54605	1121.96		0.00745		PGSC0003DMT400003465	CCCTATTTCATAACCCCATTGTTTGACGACGTCAACTCTTTTATGGAATGTCTTATAAAA	FERONIA receptor-like kinase	chr02	moderately similar to ( 240) AT3G51550 | Symbols: FER | FER (FERONIA); kinase/ protein kinase | chr3:19117877-19120564 REVERSEweakly similar to ( 147) NORK_PEA Nodulation receptor kinase precursor (EC 2.7.11.1) - Pisum sativum (Garden pea)moderately similar to ( 239) loc_os05g25450 12005.m06838 protein protein kinase, putative, expressedS_TKc S_TKc Pkinase PTKc Pkinase_Tyr PGSC0003DMT400003465	PGSC0003DMP400002468	29.4.1.57	protein.postranslational modification.kinase.receptor like cytoplasmatic kinase VII	PGSC0003DMG400001369	pgsc0003dmp400002468
CUST_13171_PI426222305				0.321214			1.96305	4797.84	1.11806	2290.91	1.27386	3548.25	1.38452	2779.53	0.630559	1199.43	2.18457	5329.85		0.00369		PGSC0003DMT400007531	TTTTTTGATGGACTCATGCCTCACGAAAGAACAAGGCCGAAGAAGAGAGCTCAGAGACTA	Cf-2.1	chr12	moderately similar to ( 319) AT3G28890 | Symbols: AtRLP43 | AtRLP43 (Receptor Like Protein 43); kinase/ protein binding | chr3:10896706-10898841 REVERSEweakly similar to ( 199) PSKR_DAUCA Phytosulfokine receptor precursor (EC 2.7.11.1) (Phytosulfokine LRR receptor kinase) - Daucus carota (Carrot)moderately similar to ( 304) loc_os01g06760 12001.m07306 protein verticillium wilt disease resistance …	PGSC0003DMP400005238	30.2.11	signalling.receptor kinases.leucine rich repeat XI	PGSC0003DMG401002909	pgsc0003dmp400005238
CUST_13177_PI426222305							0.847786	637.068	0.872855	580.363	0.79418	632.565	0.885168	579.129	0.901984	556.655	1.00524	791.106		0.0432		PGSC0003DMT400007542	CGAAAGTTCATACAATTCTGTTCTTCTTCTGCTGTTAAGAAGATGTTCAACACATGATTG	CUE domain containing protein	chr01	moderately similar to ( 210) AT5G32440 | Symbols: | LOCATED IN: chloroplast; EXPRESSED IN: 24 plant structures; EXPRESSED DURING: 15 growth stages; CONTAINS InterPro DOMAIN/s: Ubiquitin system component Cue (InterPro:IPR003892); Has 85 Blast hits to 85 proteins in 12 species: Archae - 0; Bacteria - 0; Metazoa - 1; Fungi - 0; Plants - 84; Viruses - 0; Other Eukaryotes - 0 (source: NCBI BLink). | c…	PGSC0003DMP400005243	26.1	misc.cytochrome P450	PGSC0003DMG400002912	pgsc0003dmp400005243
CUST_13191_PI426222305			0.395761	0.197268	0.23835		2.26585	1133.76	0.795947	372.472	1.17858	701.181	0.896735	376.471	0.446981	176.306	0.540066	280.933		0.0344		PGSC0003DMT400007496	ATGGTTTTGCTGGAAAATTACAGTGCCCTCAACTATACTGGGCTCGTGAAGATACTCAAG	Xenotropic and polytropic murine leukemia virus receptor ids-4	chr12	moderately similar to ( 297) AT2G26660 | Symbols: ATSPX2, SPX2 | SPX2 (SPX DOMAIN GENE 2) | chr2:11338932-11340703 FORWARDmoderately similar to ( 283) loc_os06g40120 12006.m08548 protein IDS4-like protein, putative, expressedSPX COG5036 PGSC0003DMT400007496	PGSC0003DMP400005212	20.2	stress.abiotic	PGSC0003DMG400002890	pgsc0003dmp400005212
CUST_13192_PI426222305				7.46608			1.79708	2323.35	0.98507	1190.67	1.15508	1567.45	1.50963	1562.35	13.4171	13294.6	2.16551	2627.26		0.0045		PGSC0003DMT400007591	GACCTGAAGATTATAGGCCTATTGCTTTGATATACTACTATTAGATGACCAAGTTTTTGG	Jasmonate ZIM-domain protein 1	chr12		PGSC0003DMP400005280			PGSC0003DMG400002930
CUST_13201_PI426222305							2.32323	515.397	1.49033	291.017	1.88711	449.563	1.74589	324.332	4.45422	800.18	2.74221	635.312		0.0233		PGSC0003DMT400007485	CTCAAAATCACCTAGCTGGACGCATTCCTCAAGGTTCACAGTTCAACACATTTGAAAATG	Serine/threonine-protein kinase bri1	chr12	moderately similar to ( 392) AT3G05660 | Symbols: AtRLP33 | AtRLP33 (Receptor Like Protein 33); kinase/ protein binding | chr3:1649258-1652001 REVERSEmoderately similar to ( 211) RPK1_IPONI Receptor-like protein kinase precursor (EC 2.7.11.1) - Ipomoea nil (Japanese morning glory) (Pharbitis nil)moderately similar to ( 348) loc_os01g04070 12001.m07042 protein verticillium wilt disease resistance …	PGSC0003DMP400005208	30.2.11	signalling.receptor kinases.leucine rich repeat XI	PGSC0003DMG402002888	pgsc0003dmp400005208
CUST_13205_PI426222305		2.68413		8.01457			1.67894	88.9288	1.13172	50.0779	4.50649	241.779	1.15682	50.2593	13.456	553.765	3.94296	200.989		0.00314		PGSC0003DMT400007511	GAAGAAGAGAATTATTTGAACTACGATGGATTTCAATCACAAGGGACTTCATTTCTTTGG	AP2/ERF domain-containing transcription factor	chr01	weakly similar to ( 150) AT1G19210 | Symbols: | AP2 domain-containing transcription factor, putative | chr1:6626973-6627530 REVERSEweakly similar to ( 117) loc_os02g54050 12002.m10434 protein transcriptional factor TINY, putative, expressedAP2 AP2 PGSC0003DMT400007511	PGSC0003DMP400005224	27.3.3	RNA.regulation of transcription.AP2/EREBP, APETALA2/Ethylene-responsive element binding protein family	PGSC0003DMG400002899	pgsc0003dmp400005224
CUST_13298_PI426222305							0.981497	18989.6	1.06582	18644.8	0.692371	15203.9	0.92596	15884.9	0.869575	13746	0.837034	16646.7		0.0349		PGSC0003DMT400059380	ATATGTACTGAGATTGTTCGGGAGACATGGTCCAAGCCCGGTGAAAAAATGAATGACTGG	Conserved gene of unknown function	chr12	PGSC0003DMT400059380	PGSC0003DMP400039973	35.2	not assigned.unknown	PGSC0003DMG400023070	pgsc0003dmp400039973
CUST_13441_PI426222305							0.871507	41.9818	0.910453	37.9895	0.856532	41.9494	0.697294	28.5481	0.554408	21.5459	0.517908	24.955		0.0388		PGSC0003DMT400017591	ATCAATTTTCCTAAGGATTGTTCCGCCGGATCTGATGGTGAGGTTGGTGGTGTTAGTTTG	F-box family protein	chr01	weakly similar to ( 147) AT4G08980 | Symbols: | F-box family protein (FBW2) | chr4:5758993-5760108 FORWARDmoderately similar to ( 214) loc_os04g37590 12004.m08748 protein ubiquitin-protein ligase, putative PGSC0003DMT400017591	PGSC0003DMP400012088	29.5.11.4.3.2	protein.degradation.ubiquitin.E3.SCF.FBOX	PGSC0003DMG400006825	pgsc0003dmp400012088
CUST_13458_PI426222305				0.456389			0.890783	1317.24	0.736088	961.691	0.781442	1220.39	0.786038	993.846	0.406543	483.364	0.962618	1500.12		0.0318		PGSC0003DMT400017633	AACAAAATGGCAACCACACTGTTCGGAGTCCTATAGTGACATCTACCATTATTGAGGTCT	SBT4B protein	chr01	moderately similar to ( 203) AT4G34980 | Symbols: SLP2 | SLP2; serine-type peptidase | chr4:16656929-16659223 REVERSEmoderately similar to ( 251) loc_os05g36010 12005.m07831 protein subtilisin-like protease precursor, putative, expressed PGSC0003DMT400017633	PGSC0003DMP400012120	29.5.1	protein.degradation.subtilases	PGSC0003DMG400006840	pgsc0003dmp400012120
CUST_13483_PI426222305	3.74304			0.488654			1.17915	232.011	4.4136	769.906	0.771951	160.383	0.903063	155.791	0.576195	93.8629	0.714303	145.696		0.00434		PGSC0003DMT400017518	CAAAACCAGCATCAAGTGCATGTATTGCAAATGACTCAATACAGTAACTGCATTTGTAAA	Glutamate/malate translocator	chr01	moderately similar to ( 245) AT5G64290 | Symbols: DCT, DIT2.1 | DIT2.1 (DICARBOXYLATE TRANSPORT 2.1); oxoglutarate:malate antiporter | chr5:25714495-25716642 REVERSEweakly similar to ( 169) SOT1_SPIOL 2-oxoglutarate/malate translocator, chloroplast precursor - Spinacia oleracea (Spinach)moderately similar to ( 244) loc_os09g29430 12009.m06094 protein 2-oxoglutarate/malate translocator, chloroplas…	PGSC0003DMP400012040	34.9	transport.metabolite transporters at the mitochondrial membrane	PGSC0003DMG400006797	pgsc0003dmp400012040
CUST_13491_PI426222305							2.19233	4457.87	2.86285	5058.18	1.92525	4010.25	2.08077	3568.02	1.14204	1843.42	1.92949	4050.63		0.0281		PGSC0003DMT400017744	ACCGCCGGTACTTATGTAGATATACATTTTAGATAAATGCAGTGGTATTTTGATGCTTGA	Conserved gene of unknown function	chr01	PGSC0003DMT400017744	PGSC0003DMP400012196	35.2	not assigned.unknown	PGSC0003DMG400006890	pgsc0003dmp400012196
CUST_13493_PI426222305				4.74944			2.0341	273.123	1.20727	143.342	1.54465	220.393	1.68119	186.66	9.66083	1012.05	2.07446	274.235		0.00209		PGSC0003DMT400017477	CATCGGCGATGATGGGTTTATTTTTGTCAAAGAGGATTTATTGATACTAGTGATCATTTC	Conserved gene of unknown function	chr01	PGSC0003DMT400017477	PGSC0003DMP400012011	35.2	not assigned.unknown	PGSC0003DMG400006789	pgsc0003dmp400012011
CUST_13495_PI426222305	9.74067						0.523129	6.26343	5.09563	54.9159	0.558764	6.98033	0.846255	9.00275	0.608508	5.93324	0.802873	9.96153		0.00349		PGSC0003DMT400017698	GTCGTTTGATACGAGGGATAAAAGATAATAATTTCATGATAAAATGCAGGGTTAGGGGTA	YA3	chr01	weakly similar to ( 120) AT5G12840 | Symbols: HAP2A, ATHAP2A, NF-YA1 | NF-YA1 (NUCLEAR FACTOR Y, SUBUNIT A1); transcription factor | chr5:4051147-4052961 REVERSEweakly similar to ( 139) loc_os03g48970 12003.m101451 protein nuclear transcription factor Y subunit A-1, putative, expressedCBF CBFB_NFYA PGSC0003DMT400017698	PGSC0003DMP400012164	27.3.14	RNA.regulation of transcription.CCAAT box binding factor family, HAP2	PGSC0003DMG400006863	pgsc0003dmp400012164
CUST_13504_PI426222305				0.364398	0.479837		1.20095	196.49	0.690519	98.2297	0.628526	116.319	0.860019	120.832	0.437622	57.2175	0.576259	93.8264		0.0496		PGSC0003DMT400017556	GTACCTAATCTTGAAGAACTAGAGGAAGAATCAACGTCCGAGATTGAACAAGATTTAATG	TRANSPARENT TESTA 1 protein	chr01	moderately similar to ( 245) AT3G57670 | Symbols: NTT | NTT (NO TRANSMITTING TRACT); nucleic acid binding / transcription factor/ zinc ion binding | chr3:21370936-21373121 FORWARDmoderately similar to ( 244) loc_os06g40960 12006.m08631 protein zinc finger protein, putative, expressed PGSC0003DMT400017556	PGSC0003DMP400012061	27.3.11	RNA.regulation of transcription.C2H2 zinc finger family	PGSC0003DMG400006808	pgsc0003dmp400012061
CUST_13507_PI426222305	98.2309						0.923737	5.89006	90.7395	513.83	1.07519	7.23042	1.01928	5.6296	1.1514	6.01097	1.08853	7.3327		0.00018		PGSC0003DMT400017543	GCACCAATGTGACAATTTTGGCAGTTTCAAAGAGGATGTTTTTATTACTAAGTAGATGTG	Conserved gene of unknown function	chr01	PGSC0003DMT400017543	PGSC0003DMP400012052	35.2	not assigned.unknown	PGSC0003DMG400006802	pgsc0003dmp400012052
CUST_13511_PI426222305				4.56844			0.990728	440.385	1.72751	692.595	1.25176	584.713	1.0794	401.295	4.52608	1580.07	1.80989	942.445		0.00356		PGSC0003DMT400017664	GAGAGAAGGATATAGGGTAGTTTCCAGGATATTCTTCATTGCAGATAACATACAATTGTT	Polyamine oxidase	chr01	moderately similar to ( 235) AT5G13700 | Symbols: ATPAO1, APAO, PAO1 | ATPAO1 (ARABIDOPSIS THALIANA POLYAMINE OXIDASE 1); FAD binding / polyamine oxidase | chr5:4420222-4422974 REVERSEweakly similar to ( 157) PAO_MAIZE Polyamine oxidase precursor (EC 1.5.3.11) - Zea mays (Maize)weakly similar to ( 157) loc_os03g09810 12003.m06436 protein polyamine oxidase precursor, putativeAmino_oxidase PGSC0003…	PGSC0003DMP400012140	22.2.1	polyamine metabolism.degradation.polyamin oxidase	PGSC0003DMG400006854	pgsc0003dmp400012140
CUST_13515_PI426222305							1.84666	1350.36	1.60685	1056.38	1.25609	1073.62	1.38853	884.761	0.945978	566.321	1.29888	976.016		0.0154		PGSC0003DMT400017683	TCTAGCAACAGAACTCTGGTGCTCTAGAAGCTTTTTCATTGACCTTTGTGTTAGAAAAAA	42 kDa peptidyl-prolyl isomerase	chr01	moderately similar to ( 400) AT3G21640 | Symbols: TWD1, UCU2, FKBP42, ATFKBP42 | TWD1 (TWISTED DWARF 1); FK506 binding / calmodulin binding / peptidyl-prolyl cis-trans isomerase | chr3:7619025-7621097 REVERSEvery weakly similar to (88.6) FKB70_WHEAT 70 kDa peptidyl-prolyl isomerase (EC 5.2.1.8) (Peptidyl-prolyl cis-trans isomerase) (PPIase) (Rotamase) - Triticum aestivum (Wheat)moderately similar…	PGSC0003DMP400012155	29.6	protein.folding	PGSC0003DMG400006860	pgsc0003dmp400012155
CUST_13518_PI426222305				2.64503			1.45729	481.729	0.841462	244.908	1.60482	552.96	1.40471	382.676	3.85458	995.184	1.82943	596.848		0.00245		PGSC0003DMT400017390	GAGAAGGCTAGCTAGATTCAGTAGCACTTCAAGATATATAGATTATTAGGCAAAAAGAAG	Cytokinin oxidase/dehydrogenase	chr01	highly similar to ( 726) AT3G63440 | Symbols: ATCKX6, CKX6, ATCKX7 | CKX6 (CYTOKININ OXIDASE/DEHYDROGENASE 6); cytokinin dehydrogenase | chr3:23424291-23426265 FORWARDmoderately similar to ( 405) CKX1_MAIZE Cytokinin dehydrogenase 1 precursor (EC 1.5.99.12) (Cytokinin oxidase 1) (CKO 1) (COX 1) (ZmCKX1) - Zea mays (Maize)highly similar to ( 682) loc_os01g71310 12001.m13174 protein cytokinin dehyd…	PGSC0003DMP400011954	17.4.1	hormone metabolism.cytokinin.synthesis-degradation	PGSC0003DMG400006764	pgsc0003dmp400011954
CUST_13531_PI426222305	8.39916						0.504625	7.38324	4.23842	54.477	0.702955	10.752	0.513933	6.38785	0.544334	6.38892	0.554768	8.69751		0.00152		PGSC0003DMT400017697	GTCGTTTGATACGAGGGATAAAAGATAATAATTTCATGATAAAATGCAGGGTTAGGGGTA	YA3	chr01	weakly similar to ( 107) AT1G17590 | Symbols: NF-YA8 | NF-YA8 (NUCLEAR FACTOR Y, SUBUNIT A8); transcription factor | chr1:6050481-6051984 REVERSEweakly similar to ( 133) loc_os03g48970 12003.m101451 protein nuclear transcription factor Y subunit A-1, putative, expressedCBF CBFB_NFYA PGSC0003DMT400017697	PGSC0003DMP400012163	27.3.14	RNA.regulation of transcription.CCAAT box binding factor family, HAP2	PGSC0003DMG400006863	pgsc0003dmp400012163
CUST_13532_PI426222305							0.884428	433.946	0.881636	381.027	0.907382	478.909	0.921993	388.335	1.68338	666.212	1.1762	604.318		0.0365		PGSC0003DMT400017624	GTGATAAGGACCCACCACTAGTTTATTGTCAACATCTTAGTTTGGTAAACCTAATGTTAT	Gd2b	chr01	highly similar to ( 635) AT5G13760 | Symbols: | unknown protein | chr5:4442102-4444565 FORWARDhighly similar to ( 524) loc_os07g46240 12007.m08841 protein expressed proteinDUF580 PGSC0003DMT400017624	PGSC0003DMP400012111	34.99	transport.misc	PGSC0003DMG400006835	pgsc0003dmp400012111
CUST_13537_PI426222305							1.42325	384.889	0.799691	191.594	1.1671	325.254	1.25562	294.406	2.8121	620.78	0.966457	268.888		0.0211		PGSC0003DMT400017454	AACAATGTTTATCCTAGAGAATTAGATGCAGGGGCGGAGTCACGTAGGGTCAAAAGGGTT	Gene of unknown function	chr01	PGSC0003DMT400017454	PGSC0003DMP400011992	35.2	not assigned.unknown	PGSC0003DMG401006783	pgsc0003dmp400011992
CUST_13548_PI426222305							1.79905	1370.92	1.55937	1076.49	1.31706	1167.87	1.36507	904.345	0.928661	574.997	1.26936	1003.82		0.0148		PGSC0003DMT400017680	TCTAGCAACAGAACTCTGGTGCTCTAGAAGCTTTTTCATTGACCTTTGTGTTAGAAAAAA	42 kDa peptidyl-prolyl isomerase	chr01	moderately similar to ( 305) AT3G21640 | Symbols: TWD1, UCU2, FKBP42, ATFKBP42 | TWD1 (TWISTED DWARF 1); FK506 binding / calmodulin binding / peptidyl-prolyl cis-trans isomerase | chr3:7619025-7621097 REVERSEmoderately similar to ( 280) loc_os11g05090 12011.m04707 protein peptidyl-prolyl isomerase, putative, expressed PGSC0003DMT400017680	PGSC0003DMP400012152	29.6	protein.folding	PGSC0003DMG400006860	pgsc0003dmp400012152
CUST_13552_PI426222305							1.54008	729.163	1.14997	468.91	1.18581	570.603	1.57254	625.276	2.6143	993.018	1.56084	740.158		0.00665		PGSC0003DMT400017405	GCCACACGCACTGACTCTAGATTTTGGTTTCACCTCTGAATATAAACGTGCAGATTGTGA	Esterase	chr01	highly similar to ( 501) AT5G13800 | Symbols: | hydrolase, alpha/beta fold family protein | chr5:4452063-4454141 REVERSEmoderately similar to ( 487) loc_os06g24730 12006.m31876 protein hydrolase, alpha/beta fold family protein, expressedMhpC PGSC0003DMT400017405	PGSC0003DMP400011966	28.2	DNA.repair	PGSC0003DMG400006768	pgsc0003dmp400011966
CUST_13562_PI426222305							1.02914	2815.86	0.966877	2357.79	0.828899	2496.57	0.838817	2011.99	0.697281	1563.45	1.03149	2947.36		0.0386		PGSC0003DMT400017579	GTAGGTAAGCTATGTCAAAAACATCGATAGGATACCCTTTATTATCTAGTTAAGCTAGGT	Glutamate dehydrogenase	chr01	highly similar to ( 999) AT1G51720 | Symbols: | glutamate dehydrogenase, putative | chr1:19181741-19186297 FORWARDweakly similar to ( 140) DHE3_VITVI Glutamate dehydrogenase (EC 1.4.1.3) (GDH) - Vitis vinifera (Grape)highly similar to ( 838) loc_os01g37760 12001.m43057 protein NADP-specific glutamate dehydrogenase, putative, expressedPRK09414 GdhA ELFV_dehydrog ELFV_dehydrog_N PGSC0003DMT400017579	PGSC0003DMP400012078	12.3.1	N-metabolism.N-degradation.glutamate dehydrogenase	PGSC0003DMG402006819	pgsc0003dmp400012078
CUST_13564_PI426222305				2.01729			1.36105	1136.91	0.877031	643.776	1.42922	1257.64	1.31351	941.897	2.74563	1850.24	1.71826	1566.97		0.00777		PGSC0003DMT400017573	CTGGAAATTCTACTCTTTGACCTGTTATTGCAACCTTAATTTTAGTTTGCAGAGAAGTGT	ATP binding protein	chr01	highly similar to ( 620) AT5G63940 | Symbols: | protein kinase family protein | chr5:25588254-25591229 FORWARDweakly similar to ( 192) NORK_PEA Nodulation receptor kinase precursor (EC 2.7.11.1) - Pisum sativum (Garden pea)moderately similar to ( 456) loc_os12g07990 12012.m04786 protein ATP binding protein, putativeS_TKc S_TKc Pkinase Pkinase_Tyr TyrKc PTKc PTKc_Csk_like PTKc_Jak_rpt2 SPS1 PTKc_S…	PGSC0003DMP400012073	29.4.1.57	protein.postranslational modification.kinase.receptor like cytoplasmatic kinase VII	PGSC0003DMG400006816	pgsc0003dmp400012073
CUST_13574_PI426222305	3.37561			0.450879			1.11679	204.702	3.76986	618.979	0.789067	146.819	0.831866	131.96	0.503539	77.4591	0.802333	150.02		0.0279		PGSC0003DMT400017515	TGAATTTGTGCATATGATGTGTCTTTTACTGTAGTCTACAAAGCAGATCGAATTGCCACA	Gene of unknown function	chr01	PGSC0003DMT400017515	PGSC0003DMP400012037	35.2	not assigned.unknown	PGSC0003DMG400006796	pgsc0003dmp400012037
CUST_13586_PI426222305				3.81831			1.1741	453.596	1.95483	687.684	1.31555	549.893	1.21616	401.81	4.48307	1392.63	1.92707	906.317		0.00288		PGSC0003DMT400017667	GAGAGAAGGATATAGGGTAGTTTCCAGGATATTCTTCATTGCAGATAACATACAATTGTT	Polyamine oxidase	chr01	highly similar to ( 704) AT5G13700 | Symbols: ATPAO1, APAO, PAO1 | ATPAO1 (ARABIDOPSIS THALIANA POLYAMINE OXIDASE 1); FAD binding / polyamine oxidase | chr5:4420222-4422974 REVERSEmoderately similar to ( 409) PAO_MAIZE Polyamine oxidase precursor (EC 1.5.3.11) - Zea mays (Maize)moderately similar to ( 390) loc_os09g20284 12009.m05235 protein polyamine oxidase precursor, putative, expressedAmino_o…	PGSC0003DMP400012141	22.2.1	polyamine metabolism.degradation.polyamin oxidase	PGSC0003DMG400006854	pgsc0003dmp400012141
CUST_13599_PI426222305	10.4842						0.905844	5.61873	9.49701	53.1528	0.963959	6.13468	1.03071	5.53977	1.13844	5.78741	1.08995	7.28523		0.00394		PGSC0003DMT400017544	TCCCTTGGAGTTTAGATGCGTCTATTCATGATATTCCATTTTCGAAGGATTTGTTGACGT	Conserved gene of unknown function	chr01	PGSC0003DMT400017544	PGSC0003DMP400012053	35.2	not assigned.unknown	PGSC0003DMG400006802	pgsc0003dmp400012053
CUST_136_PI426222305	0.333957				3.3656		6.06512	111.665	2.02549	31.5268	4.19319	79.2223	4.4251	66.6223	11.9317	174.548	20.4128	367.363		0.00351		PGSC0003DMT400022528	GTTTGGTTCGATTTCATGAATTTTGATGATGTAGAATAATTGGACGGATTGAGTTCTGAC	AP2/ERF domain-containing transcription factor	chr01	weakly similar to ( 130) AT1G71520 | Symbols: | AP2 domain-containing transcription factor, putative | chr1:26938612-26939043 FORWARDvery weakly similar to (90.9) loc_os01g66270 12001.m12735 protein transcriptional factor TINY, putativeAP2 PGSC0003DMT400022528	PGSC0003DMP400015357	27.3.3	RNA.regulation of transcription.AP2/EREBP, APETALA2/Ethylene-responsive element binding protein family	PGSC0003DMG400008734	pgsc0003dmp400015357
CUST_1363_PI426222305	0.327222		0.478645	0.0880586	0.217716		2.24636	130.791	0.73506	39.3256	1.54141	109.997	1.07521	53.9734	0.197812	10.2662	0.489071	30.7315		0.0224		PGSC0003DMT400090346	GGTGGTACATCAGAAAAAGTTGTTGGACAAATAATTGAAATGCTCAAGCTCAAAGTTTGA	UDP-glucosyltransferase	chr02	weakly similar to ( 158) AT3G16520 | Symbols: UGT88A1 | UDP-glucoronosyl/UDP-glucosyl transferase family protein | chr3:5618847-5620833 REVERSEweakly similar to ( 140) ZOX_PHAVU Zeatin O-xylosyltransferase (EC 2.4.2.40) (Zeatin O-beta-D-xylosyltransferase) - Phaseolus vulgaris (Kidney bean) (French bean)moderately similar to ( 300) loc_os06g18140 12006.m06526 protein indole-3-acetate beta-glucosy…	PGSC0003DMP400062021	26.2	misc.UDP glucosyl and glucoronyl transferases	PGSC0003DMG400039917	pgsc0003dmp400062021
CUST_13638_PI426222305							2.42031	1444.11	1.19166	634.133	1.79703	1213.55	1.8961	966.526	4.36953	2103.09	2.26595	1397.18		0.0453		PGSC0003DMT400017476	GCTCATCGGTGATGATGGGGTTATTTTTGTCAAAGAGGATTTATTGACACTATTGATTTT	Conserved gene of unknown function	chr01	PGSC0003DMT400017476	PGSC0003DMP400012010	35.2	not assigned.unknown	PGSC0003DMG400006788	pgsc0003dmp400012010
CUST_13641_PI426222305	21.1255						0.365343	14.7214	7.71806	233.841	0.267002	12.0417	0.290657	8.66668	0.206642	5.76076	1.1702	41.905		0.00108		PGSC0003DMT400017696	CTATGATATGTCGTCACTAGTTTTTGTAAGACGTGTTGATTAAACCGACATTGGTTTGTT	YA3	chr01	PGSC0003DMT400017696	PGSC0003DMP400012162	35.2	not assigned.unknown	PGSC0003DMG400006863	pgsc0003dmp400012162
CUST_13643_PI426222305							0.893799	458.411	0.842172	385.229	0.956276	526.868	0.881545	393.891	1.58144	663.892	1.20505	648.423		0.037		PGSC0003DMT400017623	GTGATAAGGACCCACCACTAGTTTATTGTCAACATCTTAGTTTGGTAAACCTAATGTTAT	Gd2b	chr01	highly similar to ( 628) AT5G13760 | Symbols: | unknown protein | chr5:4442102-4444565 FORWARDhighly similar to ( 519) loc_os07g46240 12007.m08841 protein expressed proteinDUF580 PGSC0003DMT400017623	PGSC0003DMP400012110	34.99	transport.misc	PGSC0003DMG400006835	pgsc0003dmp400012110
CUST_13644_PI426222305				2.45414			0.975048	859.074	0.92397	721.242	1.14279	1029.17	1.02208	770.974	2.3929	1694.87	1.36052	1253.68		0.0389		PGSC0003DMT400017391	GGACCTGCTATCTTTGTAGCATGAGAATTGATGTTGTATCATGTTCTTCCATTTATTCAA	Glycerol-3-phosphate dehydrogenase	chr01	highly similar to ( 707) AT3G07690 | Symbols: | NAD or NADH binding / binding / catalytic/ coenzyme binding / glycerol-3-phosphate dehydrogenase (NAD+)/ oxidoreductase/ oxidoreductase, acting on CH-OH group of donors / oxidoreductase, acting on the CH-OH group of donors, NAD or NADP as acceptor | chr3:2457232-2459378 FORWARDhighly similar to ( 739) loc_os01g58740 12001.m43232 protein glycerol-3-p…	PGSC0003DMP400011955	11.5.2	lipid metabolism.glyceral metabolism.Glycerol-3-phosphate dehydrogenase (NAD+)	PGSC0003DMG400006765	pgsc0003dmp400011955
CUST_13664_PI426222305				5.33636			1.1877	54.5157	0.929875	37.0861	1.24903	55.7881	1.35863	47.4484	6.33799	209.637	1.95006	81.0323		0.000985		PGSC0003DMT400018046	CATGTTATGTTGCTTCACTCTTCAAAAATATCGACAGTTGCATCTCAGATCTTTCAAAAG	Myc2 bHLH protein	chr05	highly similar to ( 525) AT1G01260 | Symbols: | basic helix-loop-helix (bHLH) family protein | chr1:109595-111367 FORWARDvery weakly similar to (85.5) ARRS_MAIZE Anthocyanin regulatory R-S protein - Zea mays (Maize)moderately similar to ( 414) loc_os01g13460 12001.m42935 protein helix-loop-helix DNA-binding domain containing protein, expressed PGSC0003DMT400018046	PGSC0003DMP400012418	27.3.6	RNA.regulation of transcription.bHLH,Basic Helix-Loop-Helix family	PGSC0003DMG400007010	pgsc0003dmp400012418
CUST_13673_PI426222305	0.39389				0.383291		1.80016	105.567	0.709064	36.0688	1.51159	89.8713	1.00873	50.8173	1.34545	62.8559	0.689986	41.334		0.0204		PGSC0003DMT400084209	AAATTGATTGGCATTCAAGACTCATTAAAGGATCTTCAGAACATGCTCCAGTTCTACCAG	Conserved gene of unknown function	chr05	PGSC0003DMT400084209	PGSC0003DMP400056256	35.2	not assigned.unknown	PGSC0003DMG400033878	pgsc0003dmp400056256
CUST_1368_PI426222305	24.7938						1.0361	7.54369	25.6889	170.855	1.06458	8.20776	1.00016	6.18864	1.10445	6.4515	0.85875	6.3002		0.00515		PGSC0003DMT400052105	GAGCTAGCTAGGTAGCTAGTATATTGAAATAATTGGACAGGGTTAGGTTGCAACTAAAGT	Conserved gene of unknown function	chr02	weakly similar to ( 150) AT3G27250 | Symbols: | unknown protein | chr3:10061633-10062481 FORWARD PGSC0003DMT400052105	PGSC0003DMP400035116	35.2	not assigned.unknown	PGSC0003DMG400020225	pgsc0003dmp400035116
CUST_13721_PI426222305							1.11292	6691.69	1.32968	6981.96	1.1871	8626.15	1.43066	7339.1	1.00948	4882.96	1.75821	10946.7		0.0198		PGSC0003DMT400018012	CTGTTGGACTACTTACATCCCAATTGCAATTGTTATTTTGAGAATGATATGTGGTATTGC	PRIB5 protein	chr05	moderately similar to ( 298) AT3G60450 | Symbols: | INVOLVED IN: biological_process unknown; LOCATED IN: cellular_component unknown; EXPRESSED IN: 24 plant structures; EXPRESSED DURING: 14 growth stages; CONTAINS InterPro DOMAIN/s: Phosphoglycerate mutase (InterPro:IPR013078), PRIB5 (InterPro:IPR012398); BEST Arabidopsis thaliana protein match is: unknown protein (TAIR:AT3G60440.1); Has 187 Blast…	PGSC0003DMP400012399	35.2	not assigned.unknown	PGSC0003DMG400006995	pgsc0003dmp400012399
CUST_1373_PI426222305				0.274214	2.81234		0.981618	39.5984	0.434411	18.3892	2.42523	127.457	1.01438	35.9902	0.269174	8.98828	2.76065	113.545		0.0258		PGSC0003DMT400003636	GATGTGTCCTGTTGTTTTGTTAGATGACATGAATAATCCGCTTATGCATCTAAACTTGAT	WRKY	chr02	very weakly similar to (80.9) loc_os04g39570 12004.m35157 protein OsWRKY35v1 - Superfamily of rice TFs having WRKY and zinc finger domains, expressed PGSC0003DMT400003636	PGSC0003DMP400002597	27.3.32	RNA.regulation of transcription.WRKY domain transcription factor family	PGSC0003DMG400001434	pgsc0003dmp400002597
CUST_13740_PI426222305	8.61875						1.49361	18.2308	12.873	140.395	1.5169	18.2141	1.30393	13.051	0.82991	7.94101	0.777772	11.007		0.0296		PGSC0003DMT400084206	TACCGGGTGTATTGACAGGATCAAAGCAATTTTCATGTGTATCCTGATTGGGCTGCCATG	TAF-3	chr05	weakly similar to ( 180) AT2G46270 | Symbols: GBF3 | GBF3 (G-BOX BINDING FACTOR 3); sequence-specific DNA binding / transcription factor | chr2:19000859-19002901 FORWARDmoderately similar to ( 244) TAF1_TOBAC Transcriptional activator TAF-1 (Fragment) - Nicotiana tabacum (Common tobacco)weakly similar to ( 128) loc_os05g49420 12005.m09012 protein G-box-binding factor 3, putative, expressedMFMR PG…	PGSC0003DMP400056253	27.3.35	RNA.regulation of transcription.bZIP transcription factor family	PGSC0003DMG400033876	pgsc0003dmp400056253
CUST_13744_PI426222305							1.27986	33925.2	1.13982	26780.6	1.18227	32377.2	1.004	23083.2	0.968276	21033.7	1.133	31277.4		0.0246		PGSC0003DMT400018038	TGCAAGAACTTAGTGGGGCTGAAAGAGTGAAGGTCAAGGTAAGAAATTTGGTTGGTGATA	ATP synthase	chr05	very weakly similar to (88.2) AT4G09650 | Symbols: ATPD | ATPD (ATP SYNTHASE DELTA-SUBUNIT GENE); hydrogen ion transporting ATP synthase, rotational mechanism / proton-transporting ATPase, rotational mechanism | chr4:6100799-6101503 FORWARDvery weakly similar to (91.7) ATPD_TOBAC ATP synthase delta chain, chloroplast precursor (EC 3.6.3.14) - Nicotiana tabacum (Common tobacco)very weakly similar …	PGSC0003DMP400012415	1.1.4.7	PS.lightreaction.ATP synthase.delta chain	PGSC0003DMG400007007	pgsc0003dmp400012415
CUST_13774_PI426222305				0.379888	0.481281		4.51694	477.706	4.28748	381.332	4.20008	437.011	2.68746	235.126	1.71593	145.394	2.17392	230.53		0.0344		PGSC0003DMT400018016	CCTCCAGTCTTTTATCCTACAGTAATGTTCAATAAAGGTTTTGATTGAAACTACATGTCC	Calcium-binding EF-hand protein	chr05	weakly similar to ( 192) AT3G07490 | Symbols: AGD11 | AGD11 (ARF-GAP domain 11); calcium ion binding | chr3:2391189-2391650 FORWARDvery weakly similar to (92.4) CALM_CHLRE Calmodulin (CaM) - Chlamydomonas reinhardtiiweakly similar to ( 161) loc_os04g41540 12004.m09132 protein calmodulin, putative, expressedFRQ1 PGSC0003DMT400018016	PGSC0003DMP400012402	30.3	signalling.calcium	PGSC0003DMG400006998	pgsc0003dmp400012402
CUST_13780_PI426222305				0.416006			1.03796	115.638	0.778562	73.4481	0.464939	56.7412	0.443211	44.0732	0.431799	39.0136	0.632866	70.1304		0.0207		PGSC0003DMT400018023	GAGGACATAAAAATGTTGTGTTGTTTGGCTGGTATTTTTTCATGTAAGGTTCGTCTTTTG	1-O-acylceramide synthase	chr05	highly similar to ( 520) AT1G27480 | Symbols: | lecithin:cholesterol acyltransferase family protein / LACT family protein | chr1:9544607-9546168 FORWARDmoderately similar to ( 436) loc_os03g52010 12003.m10180 protein phosphatidylcholine-sterol acyltransferase precursor, putative, expressedLACT PGSC0003DMT400018023	PGSC0003DMP400012406	11.8.10	lipid metabolism.'exotics' (steroids, squalene etc).phosphatidylcholinesterol O-acyltransferase	PGSC0003DMG400007000	pgsc0003dmp400012406
CUST_13789_PI426222305							1.01532	349.655	0.914893	277.204	0.674161	261.923	0.796547	243.241	0.729659	203.871	0.895024	314.774		0.0497		PGSC0003DMT400018067	CTCCTGCATTTGGTAGTTTTCCATCTTGTACTTTAAAAATTCAGCTATGTTAAGGGCATT	O-sialoglycoprotein endopeptidase	chr05	highly similar to ( 648) AT2G45270 | Symbols: | glycoprotease M22 family protein | chr2:18666583-18669332 FORWARDhighly similar to ( 582) loc_os12g29990 12012.m073832 protein O-sialoglycoprotein endopeptidase, putative, expressedPRK09604 QRI7 Peptidase_M22 PRK09605 PGSC0003DMT400018067	PGSC0003DMP400012435	29.5	protein.degradation	PGSC0003DMG401007021	pgsc0003dmp400012435
CUST_13797_PI426222305							1.09569	377.304	0.880984	267.272	0.718955	273.033	0.808836	244.154	0.694962	194.247	0.900289	316.125		0.0345		PGSC0003DMT400018065	CTCCTGCATTTGGTAGTTTTCCATCTTGTACTTTAAAAATTCAGCTATGTTAAGGGCATT	O-sialoglycoprotein endopeptidase	chr05	moderately similar to ( 423) AT2G45270 | Symbols: | glycoprotease M22 family protein | chr2:18666583-18669332 FORWARDmoderately similar to ( 384) loc_os12g29990 12012.m073832 protein O-sialoglycoprotein endopeptidase, putative, expressedPRK09604 QRI7 Peptidase_M22 PRK09605 PGSC0003DMT400018065	PGSC0003DMP400012433	29.5	protein.degradation	PGSC0003DMG401007021	pgsc0003dmp400012433
CUST_13799_PI426222305				2.14313			0.493062	1357.92	0.553551	1394.27	0.54658	1685.57	0.797718	1897.03	1.0567	2420.96	0.961162	2773.42		0.00379		PGSC0003DMT400084201	AAGAAATTACAAAGGAGAAAATGGAGAGCGCATTGAAGGATCTGTCAACTCCCACCGGTG	Malic enzyme	chr05	highly similar to ( 939) AT5G25880 | Symbols: ATNADP-ME3 | ATNADP-ME3 (NADP-malic enzyme 3); malate dehydrogenase (oxaloacetate-decarboxylating) (NADP+)/ malic enzyme/ oxidoreductase, acting on NADH or NADPH, NAD or NADP as acceptor | chr5:9024549-9028260 FORWARDhighly similar to ( 968) MAOX_VITVI NADP-dependent malic enzyme (EC 1.1.1.40) (NADP-ME) - Vitis vinifera (Grape)highly similar to ( 980)…	PGSC0003DMP400056248	8.2.10	TCA / org. transformation.other organic acid transformaitons.malic	PGSC0003DMG400033874	pgsc0003dmp400056248
CUST_1383_PI426222305	0.422202						0.99795	15.5272	0.421337	5.82506	1.01158	18.0985	1.096	15.3252	0.596283	8.11258	0.765334	14.1259		0.0097		PGSC0003DMT400003477	TGGTGAAACTACTGAGTTTCTTAAACTTGGTCCAAGTTTCATGAAAAACCAAAGAGCCAG	Cytochrome P450 85A1	chr02	highly similar to ( 676) AT5G38970 | Symbols: BR6OX1, ATBR6OX, CYP85A1, BR6OX | BR6OX1 (BRASSINOSTEROID-6-OXIDASE 1); monooxygenase/ oxygen binding | chr5:15595185-15597774 REVERSEhighly similar to ( 776) C85A_PHAVU Cytochrome P450 85A (EC 1.14.-.-) (C6-oxidase) - Phaseolus vulgaris (Kidney bean) (French bean)highly similar to ( 639) loc_os03g40540 12003.m09132 protein cytochrome P450 85A1, putat…	PGSC0003DMP400002478	26.1	misc.cytochrome P450	PGSC0003DMG400001374	pgsc0003dmp400002478
CUST_13843_PI426222305							0.838927	82.472	0.997284	85.3214	0.827448	88.7856	0.71165	59.2188	0.578463	45.6699	0.857051	86.4364		0.0317		PGSC0003DMT400040358	GTAAAACAGAAGACAATAAAGATGACATAGCTGGTTTGGTAGAGTCTGTGTGAAATTAGG	Conserved gene of unknown function	chr08	moderately similar to ( 312) AT2G12400 | Symbols: | unknown protein | chr2:5005144-5008140 REVERSEmoderately similar to ( 299) loc_os02g55590 12002.m10585 protein expressed protein PGSC0003DMT400040358	PGSC0003DMP400027376	35.2	not assigned.unknown	PGSC0003DMG400015625	pgsc0003dmp400027376
CUST_1385_PI426222305							1.07186	1348.83	0.782524	868.443	0.814717	1128.83	0.745056	807.413	0.560153	569.721	0.842477	1069.26		0.0176		PGSC0003DMT400003288	CGGATGACTTATAGAGGAGCTATGTGATCTTAACTCTTGTATGCTTGAAAGTAAGTAATA	Pentatricopeptide repeat-containing protein	chr02	highly similar to ( 963) AT5G39980 | Symbols: | pentatricopeptide (PPR) repeat-containing protein | chr5:16001036-16003072 REVERSEweakly similar to ( 160) RF1_ORYSA Rf1 protein, mitochondrial precursor (PPR protein) (Fertility restorer) (Restorer for CMS) - Oryza sativa (Rice)highly similar to ( 582) loc_os01g61630 12001.m12288 protein expressed protein PGSC0003DMT400003288	PGSC0003DMP400002336	33.99	development.unspecified	PGSC0003DMG400001306	pgsc0003dmp400002336
CUST_13850_PI426222305							0.660632	28.2922	0.985377	37.4419	0.740458	39.9279	0.845424	34.4368	0.830951	29.8257	1.29247	56.8871		0.0022		PGSC0003DMT400040369	TTTGTTGAGGATTGTAGGCAGGTTGATTTCTTGCCTTTTACCCGTGATTGCCGTTACAAG	Zinc finger protein	chr08	PGSC0003DMT400040369	PGSC0003DMP400027385	35.2	not assigned.unknown	PGSC0003DMG400015629	pgsc0003dmp400027385
CUST_13856_PI426222305							0.727961	9.82517	1.41348	16.534	0.873756	12.245	0.724303	9.16719	0.777106	9.29853	0.457782	6.1991		0.0074		PGSC0003DMT400087861	GTGAACCCCTCTGTTAGGTTTCTGAGGCATTACAATGCGGGCGTCCTATTACCCCACTAA	Gene of unknown function	chr08	PGSC0003DMT400087861	PGSC0003DMP400059536	35.2	not assigned.unknown	PGSC0003DMG400037432	pgsc0003dmp400059536
CUST_13888_PI426222305				0.414583			1.08684	716.012	0.905725	503.506	0.608298	466.122	0.761574	413.301	0.450585	230.396	0.793608	511.99		0.0487		PGSC0003DMT400074310	ATTATTCACAAGCACTTTCTGCATTGCTTCCTTTTGTTGTGGCCCTCACTGCTGTTGCTG	Bile acid:Na+ symporter family protein	chr09	moderately similar to ( 442) AT3G25410 | Symbols: | bile acid:sodium symporter family protein | chr3:9214565-9216331 REVERSEmoderately similar to ( 396) loc_os02g27490 12002.m100209 protein bile acid sodium symporter, putative, expressedCOG0385 SBF PGSC0003DMT400074310	PGSC0003DMP400050321	34.14	transport.unspecified cations	PGSC0003DMG400028882	pgsc0003dmp400050321
CUST_13908_PI426222305				0.345557			1.12877	102.742	0.725582	55.5991	0.812346	79.8148	0.930031	72.2769	0.390056	27.3533	1.21471	109.121		0.0354		PGSC0003DMT400061439	CACCCCTTTTCAAGGGATGTGATATGTAAAATTTTATGCTCTACTGAAAATTTTAGCACC	Ankyrin repeat-containing protein	chr09	highly similar to ( 558) AT1G07710 | Symbols: | ankyrin repeat family protein | chr1:2386275-2387986 REVERSEhighly similar to ( 524) loc_os03g17250 12003.m07155 protein protein binding protein, putative, expressedANK PGSC0003DMT400061439	PGSC0003DMP400041336	31.1	cell.organisation	PGSC0003DMG400023912	pgsc0003dmp400041336
CUST_13911_PI426222305				8.02715	4.61006		1.15159	53.1952	0.799585	33.8044	0.52928	34.6199	1.14068	45.5396	9.24396	348.337	5.30888	285.969		0.00789		PGSC0003DMT400061436	ATCGTCAGTTGAGTCATCCCCATCACGTACAATACCATCACAATTGCAGTGAAGAAAAAA	ATEXO70H4	chr09	highly similar to ( 605) AT3G09520 | Symbols: ATEXO70H4 | ATEXO70H4 (exocyst subunit EXO70 family protein H4); protein binding | chr3:2923743-2925629 FORWARDmoderately similar to ( 281) loc_os01g69230 12001.m13023 protein protein binding protein, putative, expressedExo70 PGSC0003DMT400061436	PGSC0003DMP400041334	31.4	cell.vesicle transport	PGSC0003DMG400023910	pgsc0003dmp400041334
CUST_13930_PI426222305							1.36873	109.407	1.34701	93.0019	1.12383	91.7145	0.945244	64.4856	0.895693	57.6091	1.14521	92.2495		0.0369		PGSC0003DMT400061498	GTGTACACATGGATTCTCCGTATGTACTGTCCTTTTAGTAAATTTAATGAACTAAAGCTG	Conserved gene of unknown function	chr09	weakly similar to ( 169) AT5G13560 | Symbols: | unknown protein | chr5:4361579-4366318 REVERSEweakly similar to ( 155) loc_os05g06980 12005.m05224 protein expressed protein PGSC0003DMT400061498	PGSC0003DMP400041373	35.2	not assigned.unknown	PGSC0003DMG400023933	pgsc0003dmp400041373
CUST_13949_PI426222305				0.303077			1.08431	91.5114	0.806539	54.0861	0.815546	78.337	0.9476	62.7131	0.328628	20.6831	1.38628	107.67		0.0158		PGSC0003DMT400061440	CACCCCTTTTCAAGGGATGTGATATGTAAAATTTTATGCTCTACTGAAAATTTTAGCACC	Ankyrin repeat-containing protein	chr09	moderately similar to ( 432) AT1G07710 | Symbols: | ankyrin repeat family protein | chr1:2386275-2387986 REVERSEmoderately similar to ( 414) loc_os03g17250 12003.m07155 protein protein binding protein, putative, expressedANK PGSC0003DMT400061440	PGSC0003DMP400041337	31.1	cell.organisation	PGSC0003DMG400023912	pgsc0003dmp400041337
CUST_13968_PI426222305				0.370838			1.16527	763.607	0.893425	498.43	0.650002	480.973	0.735374	407.497	0.432127	223.78	0.794583	521.058		0.0165		PGSC0003DMT400074309	ATTATTCACAAGCACTTTCTGCATTGCTTCCTTTTGTTGTGGCCCTCACTGCTGTTGCTG	Bile acid:Na+ symporter family protein	chr09	moderately similar to ( 342) AT3G25410 | Symbols: | bile acid:sodium symporter family protein | chr3:9214565-9216331 REVERSEmoderately similar to ( 302) loc_os02g27490 12002.m100209 protein bile acid sodium symporter, putative, expressedCOG0385 SBF PGSC0003DMT400074309	PGSC0003DMP400050320	34.14	transport.unspecified cations	PGSC0003DMG400028882	pgsc0003dmp400050320
CUST_13979_PI426222305				8.17616	4.22595		1.28021	51.156	0.659325	25.7864	0.799696	32.9944	1.25016	43.2528	10.4672	341.122	5.41012	254.476		0.0169		PGSC0003DMT400061435	GTCAGTTGAGTCATCCCCATCACGTACAATACCATCACAATTGCAGTGAAGAAGAAAAAA	ATEXO70H4	chr09	highly similar to ( 608) AT3G09520 | Symbols: ATEXO70H4 | ATEXO70H4 (exocyst subunit EXO70 family protein H4); protein binding | chr3:2923743-2925629 FORWARDmoderately similar to ( 280) loc_os01g69230 12001.m13023 protein protein binding protein, putative, expressedExo70 PGSC0003DMT400061435	PGSC0003DMP400041333	31.4	cell.vesicle transport	PGSC0003DMG400023909	pgsc0003dmp400041333
CUST_13996_PI426222305				0.379688			1.2108	730.398	0.919962	479.961	0.629458	447.186	0.798581	407.495	0.459726	221.634	0.7697	467.692		0.0037		PGSC0003DMT400074307	ACTGCTGTTGCTGCTCTTTCTCACCCTTCAACTTTCACATGGTAACCATATCTTCTTTTG	Bile acid:Na+ symporter family protein	chr09	PGSC0003DMT400074307	PGSC0003DMP400050318	35.2	not assigned.unknown	PGSC0003DMG400028882	pgsc0003dmp400050318
CUST_14139_PI426222305							0.903052	189.638	0.806823	151.172	0.747042	183.405	0.9758	179.7	1.58832	273.379	1.00124	220.062		0.0277		PGSC0003DMT400060447	GCATACCATTTACGATAGTTCGAGGGTATATTTGTCTTTTTTCCCTATTCGTATTCATTC	Ankyrin repeat-containing protein	chr05	highly similar to ( 774) AT3G12360 | Symbols: ITN1 | ITN1 (INCREASED TOLERANCE TO NACL); protein binding | chr3:3934146-3936495 FORWARDhighly similar to ( 717) loc_os03g17240 12003.m07154 protein protein binding protein, putative, expressedANK PGSC0003DMT400060447	PGSC0003DMP400040697	31.1	cell.organisation	PGSC0003DMG400023510	pgsc0003dmp400040697
CUST_14245_PI426222305							1.32525	2969.25	1.24387	2462.88	1.19511	2770.22	1.15719	2232.18	1.12387	2044.57	1.32733	3053.13		0.0426		PGSC0003DMT400060459	CAATCTGGTGATTGCTCTTAAAAGAAAAGCTACTATTATCTGGTAGAACAGGGATTATGA	Cation efflux protein/ zinc transporter	chr05	highly similar to ( 548) AT2G39450 | Symbols: MTP11, ATMTP11 | MTP11; cation transmembrane transporter/ manganese ion transmembrane transporter/ manganese:hydrogen antiporter | chr2:16471744-16473735 REVERSEhighly similar to ( 564) loc_os01g62070 12001.m150770 protein metal tolerance protein C3, putative, expressedCation_efflux MMT1 PGSC0003DMT400060459	PGSC0003DMP400040709	34.12	transport.metal	PGSC0003DMG400023516	pgsc0003dmp400040709
CUST_14246_PI426222305				0.455411			0.84578	1083.56	0.577314	648.94	0.505111	713.623	0.581908	656.583	0.385177	404.663	0.667118	876.438		0.0206		PGSC0003DMT400060014	CCCACATATTCGCATCAAGTAATAGGTCTTTCAACATTGGTTTTGGAATTCTTAGAAACT	Conserved gene of unknown function	chr05	highly similar to ( 567) AT3G04350 | Symbols: | unknown protein | chr3:1153972-1156469 REVERSEhighly similar to ( 539) loc_os03g04930 12003.m35011 protein expressed proteinDUF946 PGSC0003DMT400060014	PGSC0003DMP400040372	35.2	not assigned.unknown	PGSC0003DMG400023352	pgsc0003dmp400040372
CUST_14276_PI426222305							1.00577	319.809	0.591364	165.899	0.630732	214.634	1.1073	305.887	0.643532	168.196	0.908276	294.76		0.0144		PGSC0003DMT400059948	AAACAATCACAACCATCATCACCACCAATATCTTTCTAGTTCTTTGTCTTTTCACTCATG	SAUR family protein	chr05	very weakly similar to (94.4) loc_os02g52990 12002.m10329 protein OsSAUR12 - Auxin-responsive SAUR gene family member, expressed PGSC0003DMT400059948	PGSC0003DMP400040319	17.2.3	hormone metabolism.auxin.induced-regulated-responsive-activated	PGSC0003DMG400023325	pgsc0003dmp400040319
CUST_14290_PI426222305							1.02767	825.752	0.61866	429.314	1.20532	1070.47	1.07541	728.942	0.733455	468.779	0.922718	740.753		0.0122		PGSC0003DMT400060322	GAAGTTTAGTTTGTGGAAACAATGTTGATTTGTGTTGGTTTTGGTTGCATTAATCAGCTC	Plasma membrane intrinsic protein	chr05	moderately similar to ( 341) AT2G37170 | Symbols: PIP2B, PIP2;2 | PIP2B (PLASMA MEMBRANE INTRINSIC PROTEIN 2); water channel | chr2:15613624-15614791 REVERSEmoderately similar to ( 346) PIP22_ORYSA Probable aquaporin PIP2.2 (Plasma membrane intrinsic protein 2.2) (OsPIP2.2) - Oryza sativa (Rice)moderately similar to ( 347) loc_os02g41860 12002.m33784 protein aquaporin PIP2.2, putative, expressedM…	PGSC0003DMP400040604	34.19.1	transport.Major Intrinsic Proteins.PIP	PGSC0003DMG400023466	pgsc0003dmp400040604
CUST_1431_PI426222305							1.48689	2089.63	1.1646	1439.25	1.42151	2081.64	1.19642	1438.85	1.79419	2034.02	1.45283	2067.71		0.0283		PGSC0003DMT400026091	GGAGTTTAGAAGTAGATTTTCTGTAATGACTTCCAAAGCAGGTGATTCAACAACAATCAA	MAP protein kinase	chr02	moderately similar to ( 474) AT5G66850 | Symbols: MAPKKK5 | MAPKKK5; ATP binding / kinase/ protein kinase/ protein serine/threonine kinase | chr5:26695965-26699159 REVERSEweakly similar to ( 112) M2K1_ORYSA Mitogen-activated protein kinase kinase 1 (EC 2.7.12.2) (MAP kinase kinase 1) (MAPKK1) (OsMEK1) - Oryza sativa (Rice)moderately similar to ( 414) loc_os03g55560 12003.m35425 protein MAPKKK5, p…	PGSC0003DMP400017815	29.4	protein.postranslational modification	PGSC0003DMG400010065	pgsc0003dmp400017815
CUST_14346_PI426222305							0.658132	75.052	0.638803	61.0489	0.579283	80.1736	0.529776	48.5799	0.65947	56.3906	0.673452	71.5099		0.0241		PGSC0003DMT400060017	GCCAGCAATCAACTGGCATCAACAATTTTTGTACTTAGGCATTGTTTAGTGTCTTAAATT	MAR-binding protein	chr05	moderately similar to ( 319) AT5G27120 | Symbols: | SAR DNA-binding protein, putative | chr5:9541287-9543684 FORWARDmoderately similar to ( 327) loc_os03g22740 12003.m07672 protein nucleolar protein NOP5, putative, expressedSIK1 Nop PGSC0003DMT400060017	PGSC0003DMP400040375	27.3.67	RNA.regulation of transcription.putative transcription regulator	PGSC0003DMG400023353	pgsc0003dmp400040375
CUST_14364_PI426222305				0.452992			0.942095	6044.41	1.03367	5847.83	0.688126	4731.51	0.604355	3410.04	0.426761	2236.7	0.636429	4192.75		0.00108		PGSC0003DMT400060234	CACATGTCTCTCTAGGGTTTATTTTGTTTCTGTTGGTTCTTTCATTTGGTATTATTAGGG	Telomere binding protein	chr05	moderately similar to ( 394) AT5G13820 | Symbols: TBP1, ATBP-1, ATBP1, ATTBP1, HPPBF-1 | TBP1 (TELOMERIC DNA BINDING PROTEIN 1); DNA binding / double-stranded telomeric DNA binding | chr5:4461694-4464355 FORWARDmoderately similar to ( 329) loc_os03g16700 12003.m101292 protein initiator-binding protein, putative, expressed PGSC0003DMT400060234	PGSC0003DMP400040529	28.1	DNA.synthesis/chromatin structure	PGSC0003DMG400023432	pgsc0003dmp400040529
CUST_14374_PI426222305				15.5361			0.555011	8.40254	0.599975	8.04027	1.16183	20.8153	0.734475	10.8008	8.6227	104.404	1.73037	28.4289		0.0145		PGSC0003DMT400060168	GGTTCAGTTGAACTCATCGAAATCGTTCTAGATCCCACCTCTAAATTAATTACTACTAAA	Protein 2	chr05	moderately similar to ( 211) AT3G23250 | Symbols: MYB15, ATY19, ATMYB15 | MYB15 (MYB DOMAIN PROTEIN 15); DNA binding / transcription factor | chr3:8309742-8310624 FORWARDmoderately similar to ( 220) MYB4_ORYSA Myb-related protein Myb4 (OsMyb4) (Transcription factor RLTR1) - Oryza sativa (Rice)moderately similar to ( 220) loc_os04g43680 12004.m09327 protein myb-related protein Myb4, putative, expr…	PGSC0003DMP400040480	27.3.25	RNA.regulation of transcription.MYB domain transcription factor family	PGSC0003DMG400023405	pgsc0003dmp400040480
CUST_14384_PI426222305							1.09345	811.799	0.700302	455.65	0.68402	548.208	1.19622	768.876	0.737974	446.056	0.985201	742.51		0.023		PGSC0003DMT400059947	AAAGCTCATGATGTCTATGGCTACCATGTTGATGGACCATTAAAGCTACCTTGCTCCGTC	SAUR family protein	chr05	very weakly similar to (89.7) loc_os02g52990 12002.m10329 protein OsSAUR12 - Auxin-responsive SAUR gene family member, expressed PGSC0003DMT400059947	PGSC0003DMP400040318	17.2.3	hormone metabolism.auxin.induced-regulated-responsive-activated	PGSC0003DMG400023325	pgsc0003dmp400040318
CUST_14396_PI426222305	7.52187						0.872829	13.5624	6.56531	76.4007	1.07174	14.6508	0.791651	8.94772	0.642957	6.99125	1.08801	15.3423		0.00236		PGSC0003DMT400066515	TAATCCTTGTATTGGTTGCTACCTTAGGTGAAAGTAGTTCAGAGATTGTTGCGCGACTCA	Protein SYM1	chr01	weakly similar to ( 107) AT4G33905 | Symbols: | peroxisomal membrane protein 22 kDa, putative | chr4:16254065-16255592 REVERSEweakly similar to ( 105) loc_os12g32330 12012.m07038 protein mpv17 / PMP22 family protein, expressed PGSC0003DMT400066515	PGSC0003DMP400044841	29.3.5	protein.targeting.peroxisomes	PGSC0003DMG400025847	pgsc0003dmp400044841
CUST_14399_PI426222305	6.92955			0.211198	0.245962		1.53933	127.896	10.6669	791.104	0.886004	83.9643	0.803492	57.8016	0.325103	22.3342	0.378616	35.7371		0.00444		PGSC0003DMT400066736	GTTGTAAATTCTAAGTAACCATGTGTTTGAATCATCCAATGGAACGTCTTTGAATGTACC	F-box and wd40 domain protein	chr01	moderately similar to ( 339) AT3G18950 | Symbols: | transducin family protein / WD-40 repeat family protein | chr3:6536900-6538321 FORWARDmoderately similar to ( 313) loc_os03g52870 12003.m10260 protein nucleotide binding protein, putative, expressedWD40 PGSC0003DMT400066736	PGSC0003DMP400044997	28.1	DNA.synthesis/chromatin structure	PGSC0003DMG400025932	pgsc0003dmp400044997
CUST_14443_PI426222305				0.29978			1.51525	30.5065	0.680619	15.2523	1.00501	22.9696	1.09852	19.091	0.454241	7.52679	1.12221	22.9945		0.0242		PGSC0003DMT400066206	CGTATCTGCAGTATGTGTTCATTTTCTTCTGCACATCTATTTTCTTGGCACTTGCTTCTG	Deoxycytidyl transferase	chr01	weakly similar to ( 168) AT5G44750 | Symbols: REV1, ATREV1 | REV1; DNA-directed DNA polymerase | chr5:18052669-18059581 FORWARDweakly similar to ( 149) loc_os06g47580 12006.m091772 protein REV1, putative, expressed PGSC0003DMT400066206	PGSC0003DMP400044630	28.1	DNA.synthesis/chromatin structure	PGSC0003DMG403025764	pgsc0003dmp400044630
CUST_14451_PI426222305							0.770806	5.21294	1.62004	11.0424	0.816879	5.67936	1.14166	6.7226	1.87084	11.6069	0.756865	5.25676		0.0117		PGSC0003DMT400066602	TTAAAATCCATTAACGCGAAGGACAGTAGCCAGAATTGGATATAACTTGTACTTGGGGAA	Methylcrotonyl-CoA carboxylase beta chain, mitochondrial	chr01	highly similar to ( 718) AT4G34030 | Symbols: MCCB | MCCB (3-METHYLCROTONYL-COA CARBOXYLASE); biotin carboxylase/ methylcrotonoyl-CoA carboxylase | chr4:16301298-16303949 FORWARDhighly similar to ( 724) loc_os08g32850 12008.m26498 protein propionyl-CoA carboxylase beta chain, mitochondrial precursor, putative, expressedCOG4799 Carboxyl_trans PGSC0003DMT400066602	PGSC0003DMP400044912	13.2.4.4	amino acid metabolism.degradation.branched-chain group.leucine	PGSC0003DMG400025888	pgsc0003dmp400044912
CUST_14464_PI426222305				0.176032	0.369235		4.90633	840.815	3.13488	590.857	2.42686	581.748	2.81866	454.241	0.863671	122.998	1.81159	341.665		0.0133		PGSC0003DMT400066575	TTATATGTGGTGCGAGGTCAATTGAGCGAACTAACTTTGAACCACACGTCCGTTATACCG	Phenylpropanoid:glucosyltransferase 1	chr01	moderately similar to ( 358) AT2G15480 | Symbols: UGT73B5 | UGT73B5 (UDP-glucosyl transferase 73B5); UDP-glucosyltransferase/ UDP-glycosyltransferase/ quercetin 3-O-glucosyltransferase/ transferase, transferring glycosyl groups | chr2:6758817-6760452 FORWARDweakly similar to ( 192) ZOX_PHAVU Zeatin O-xylosyltransferase (EC 2.4.2.40) (Zeatin O-beta-D-xylosyltransferase) - Phaseolus vulgaris (Kidne…	PGSC0003DMP400044888	26.2	misc.UDP glucosyl and glucoronyl transferases	PGSC0003DMG400025878	pgsc0003dmp400044888
CUST_14478_PI426222305				2.70026			0.997578	458.096	0.956227	393.974	1.12389	545.675	1.01296	400.738	2.69372	1004.97	1.50778	731.273		0.00183		PGSC0003DMT400066609	ACCATCTGTAAATGTATACCTTGCGCTGGAATTGGATTAAGCACTTCCCTGCTAGCATAG	Conserved gene of unknown function	chr01	weakly similar to ( 156) AT3G19220 | Symbols: CYO1, SCO2 | SCO2 (SNOWY COTYLEDON 2); protein disulfide isomerase | chr3:6659207-6660488 FORWARDweakly similar to ( 131) loc_os09g28480 12009.m21996 protein expressed protein PGSC0003DMT400066609	PGSC0003DMP400044917	35.2	not assigned.unknown	PGSC0003DMG401025892	pgsc0003dmp400044917
CUST_14497_PI426222305							0.737437	12.2043	0.623602	10.7912	0.602738	10.6702	0.861124	12.2439	0.478017	6.39377	1.12195	18.8112		0.0236		PGSC0003DMT400066396	TTTTTCTTCCCCTTTTTCCAAAGGCGGATCTAAAATTGCAATTTATGAGTTATGGCAACC	Conserved gene of unknown function	chr01	weakly similar to ( 169) AT2G15695 | Symbols: | unknown protein | chr2:6834194-6836336 REVERSEweakly similar to ( 152) loc_os06g11040 12006.m05821 protein expressed protein PGSC0003DMT400066396	PGSC0003DMP400044758	35.2	not assigned.unknown	PGSC0003DMG400025822	pgsc0003dmp400044758
CUST_14512_PI426222305				0.336912			2.30881	1486.99	1.43012	803.159	1.63877	1313.67	1.79149	986.569	0.777865	404.198	1.77009	1162.12		0.0226		PGSC0003DMT400066383	GTTTTCTTGTAAAAGCTATGCTTATGTGATTATAAGTGGGCTAGATCAGACGTTATCGTT	CXE carboxylesterase	chr01	moderately similar to ( 245) AT1G19190 | Symbols: | hydrolase | chr1:6623876-6624832 FORWARDvery weakly similar to (90.9) GID1_ORYSA Gibberellin receptor GID1 (EC 3.-.-.-) (Gibberellin-insensitive dwarf protein 1) (Protein GIBBERELLIN INSENSITIVE DWARF1) - Oryza sativa (Rice)moderately similar to ( 231) loc_os09g28750 12009.m06026 protein gibberellin receptor GID1L2, putative, expressedAbhydrolas…	PGSC0003DMP400044749	24	Biodegradation of Xenobiotics	PGSC0003DMG400025813	pgsc0003dmp400044749
CUST_14543_PI426222305							0.973163	1174.56	1.30884	1405.21	0.781813	1043.5	0.905478	949.099	0.790347	777.348	1.0697	1320.65		0.0256		PGSC0003DMT400066520	CAGCAGAAAATGTATTGTCTTGCTGAATTTTGAAATTAAGTGCTTGATGGTTTTGGAGTG	Serine-threonine protein kinase, plant-type	chr01	moderately similar to ( 263) AT5G21090 | Symbols: | leucine-rich repeat protein, putative | chr5:7164758-7166904 FORWARDweakly similar to ( 118) RPK1_IPONI Receptor-like protein kinase precursor (EC 2.7.11.1) - Ipomoea nil (Japanese morning glory) (Pharbitis nil)moderately similar to ( 289) loc_os03g32580 12003.m08500 protein BRASSINOSTEROID INSENSITIVE 1-associated receptor kinase 1 precursor, p…	PGSC0003DMP400044844	30.2.11	signalling.receptor kinases.leucine rich repeat XI	PGSC0003DMG400025848	pgsc0003dmp400044844
CUST_14571_PI426222305				0.16135			5.15597	798.573	3.03028	571.559	2.29174	592.866	3.11335	438.523	0.831916	107.235	1.99952	355.543		0.0127		PGSC0003DMT400066576	TTATATGTGGTGCGAGGTCAATTGAGCGAACTAACTTTGAACCACACGTCCGTTATACCG	Phenylpropanoid:glucosyltransferase 1	chr01	moderately similar to ( 499) AT2G15480 | Symbols: UGT73B5 | UGT73B5 (UDP-glucosyl transferase 73B5); UDP-glucosyltransferase/ UDP-glycosyltransferase/ quercetin 3-O-glucosyltransferase/ transferase, transferring glycosyl groups | chr2:6758817-6760452 FORWARDweakly similar to ( 192) ZOX_PHAVU Zeatin O-xylosyltransferase (EC 2.4.2.40) (Zeatin O-beta-D-xylosyltransferase) - Phaseolus vulgaris (Kidne…	PGSC0003DMP400044889	26.2	misc.UDP glucosyl and glucoronyl transferases	PGSC0003DMG400025878	pgsc0003dmp400044889
CUST_14572_PI426222305							0.801736	411.197	1.05327	527.143	1.43249	760.632	1.48783	662.89	1.15959	488.343	1.41622	818.302		0.0185		PGSC0003DMT400066165	GTCTTTCCTCACTTCCGTTTCCGAATCGCAACGACCAGCTTTATTTCAGTCGTTGTTGTT	LOB domain-containing protein	chr01	moderately similar to ( 201) AT5G67420 | Symbols: LBD37 | LBD37 (LOB DOMAIN-CONTAINING PROTEIN 37) | chr5:26904576-26905415 REVERSEweakly similar to ( 196) loc_os03g33090 12003.m08552 protein seed specific protein Bn15D17A, putative, expressedDUF260 PGSC0003DMT400066165	PGSC0003DMP400044597	27.3.37	RNA.regulation of transcription.AS2,Lateral Organ Boundaries Gene Family	PGSC0003DMG400025752	pgsc0003dmp400044597
CUST_14578_PI426222305				0.374547			1.17585	2954.5	0.730905	1603.95	0.915295	2449.13	0.847426	1825.82	0.440412	893.859	0.716031	1852.46		0.0255		PGSC0003DMT400066555	TTGAAATCACAGAAATCTACGTCGATTTGTCAGCAAGCTTATGGTGGGAAACCAAAGTCT	Serine-threonine protein kinase, plant-type	chr01	moderately similar to ( 241) AT2G15320 | Symbols: | leucine-rich repeat family protein | chr2:6666527-6667675 REVERSEweakly similar to ( 106) loc_os02g43250 12002.m09360 protein receptor-like protein kinase precursor, putative, expressed PGSC0003DMT400066555	PGSC0003DMP400044869	30.8	signalling.misc	PGSC0003DMG400025867	pgsc0003dmp400044869
CUST_1459_PI426222305	0.375993		0.328409	0.112047	0.253728		2.1585	1382.85	0.811581	454.998	0.413278	478.888	0.708871	393.14	0.241853	122.967	0.547672	368.401		0.022		PGSC0003DMT400026191	CCTTGAAACTTCTCTCCCGTACCTCAAAGGTATTTTTTCACACAATCAATAATCTATAAC	Cinnamoyl-CoA reductase	chr02	moderately similar to ( 201) AT5G14700 | Symbols: | cinnamoyl-CoA reductase-related | chr5:4740502-4743327 REVERSEvery weakly similar to (93.2) DFRA_VITVI Dihydroflavonol-4-reductase (EC 1.1.1.219) (DFR) (Dihydrokaempferol 4-reductase) - Vitis vinifera (Grape)moderately similar to ( 214) loc_os01g45200 12001.m10725 protein dihydroflavonol-4-reductase, putative, expressed PGSC0003DMT400026191	PGSC0003DMP400017891	16.8.3	secondary metabolism.flavonoids.dihydroflavonols	PGSC0003DMG400010092	pgsc0003dmp400017891
CUST_14598_PI426222305	5.75051						0.987672	204.655	5.67962	1031.67	1.07928	245.915	0.966586	170.747	1.11011	187.28	1.3811	304.392		0.00018		PGSC0003DMT400066516	TGGTTCAATTTCCTGTCAACGTGCTTTCCAAAGCGTGATGTCATAACAACATTTAAAAAA	Protein SYM1	chr01	moderately similar to ( 264) AT4G33905 | Symbols: | peroxisomal membrane protein 22 kDa, putative | chr4:16254065-16255592 REVERSEmoderately similar to ( 235) loc_os12g32330 12012.m07038 protein mpv17 / PMP22 family protein, expressed PGSC0003DMT400066516	PGSC0003DMP400044842	29.3.5	protein.targeting.peroxisomes	PGSC0003DMG400025847	pgsc0003dmp400044842
CUST_14604_PI426222305				2.57599			1.03451	103.888	1.22544	119.939	0.91433	100.886	0.757313	67.9052	2.66488	216.549	1.32998	136.125		0.00609		PGSC0003DMT400066596	TTGCTCCAAGTACTTTGACACATGGTATCTAATAAGCCAACACGAGATGATAAGTTTAAC	Thioredoxin M3, chloroplastic	chr01	weakly similar to ( 175) AT2G15570 | Symbols: ATHM3, ATM3 | thioredoxin M-type 3, chloroplast (TRX-M3) | chr2:6791556-6792902 REVERSEweakly similar to ( 120) TRXM_PEA Thioredoxin M-type, chloroplast precursor (TRX-M) - Pisum sativum (Garden pea)weakly similar to ( 127) loc_os04g35150 12004.m08605 protein thioredoxin family proteinThioredoxin TRX_family trxA PGSC0003DMT400066596	PGSC0003DMP400044906	21.1	redox.thioredoxin	PGSC0003DMG400025887	pgsc0003dmp400044906
CUST_14606_PI426222305							1.33351	800.18	1.28929	684.311	0.921023	599.587	1.06055	550.331	0.801983	393.126	1.06527	660.547		0.0282		PGSC0003DMT400066393	GTTTCGAGCTTAATTTGATAAAGGAAGAAGGTTACCGTAGGTACGCAACTATCATATATA	ATPREP1	chr01	nearly identical (1583) AT3G19170 | Symbols: ATPREP1, ATZNMP | ATPREP1 (PRESEQUENCE PROTEASE 1); metalloendopeptidase | chr3:6625578-6631874 REVERSEnearly identical (1573) loc_os02g52390 12002.m77746 protein protein hypA, putative, expressedCOG1026 M16C_assoc PqqL Peptidase_M16_C PGSC0003DMT400066393	PGSC0003DMP400044756	29.5.7	protein.degradation.metalloprotease	PGSC0003DMG400025820	pgsc0003dmp400044756
CUST_1463_PI426222305				0.461393			1.43879	3583.77	1.08212	2357.84	1.03968	2774.54	0.906593	1934.62	0.663845	1334.94	0.934665	2370.34		0.0236		PGSC0003DMT400032845	GCTTCATCTGATCCTTTTTACGCAGTTATAGCTTATAGAAACTTTAAACCAGTGCATGAA	Methyltransferase	chr02	moderately similar to ( 339) AT3G01660 | Symbols: | methyltransferase | chr3:245532-246432 FORWARDmoderately similar to ( 338) loc_os04g40530 12004.m09034 protein methyltransferase, putative, expressed PGSC0003DMT400032845	PGSC0003DMP400022347	35.2	not assigned.unknown	PGSC0003DMG400012615	pgsc0003dmp400022347
CUST_14680_PI426222305				0.149388			6.7461	37404.3	6.58544	33020.5	3.80911	23523.4	5.0323	23801.4	1.00779	4558.72	3.20839	20401.9		0.00324		PGSC0003DMT400066542	GGAATGGTGTGATGAGGTAGATTTGCCTTTGATTCCTGGGAAAATATTTTAGGAATTAAT	Conserved gene of unknown function	chr01	highly similar to ( 593) AT2G15020 | Symbols: | unknown protein | chr2:6491706-6493286 REVERSEmoderately similar to ( 282) loc_os03g25850 12003.m07930 protein expressed protein PGSC0003DMT400066542	PGSC0003DMP400044860	35.2	not assigned.unknown	PGSC0003DMG400025860	pgsc0003dmp400044860
CUST_14689_PI426222305				2.34569			1.17048	122.254	1.31204	132.04	0.930976	105.431	0.953619	85.6242	2.74559	233.331	1.33692	143.178		0.00141		PGSC0003DMT400066595	TTGCTCCAAGTACTTTGACACATGGTATCTAATAAGCCAACACGAGATGATAAGTTTAAC	Thioredoxin M3, chloroplastic	chr01	weakly similar to ( 118) AT2G15570 | Symbols: ATHM3, ATM3 | thioredoxin M-type 3, chloroplast (TRX-M3) | chr2:6791556-6792902 REVERSEvery weakly similar to (82.0) TRXM_ORYSA Thioredoxin M-type, chloroplast precursor (TRX-M) - Oryza sativa (Rice)very weakly similar to (94.0) loc_os04g35150 12004.m08605 protein thioredoxin family protein PGSC0003DMT400066595	PGSC0003DMP400044905	21.1	redox.thioredoxin	PGSC0003DMG400025887	pgsc0003dmp400044905
CUST_14695_PI426222305	2.54935			0.43945			0.674044	73.4155	1.71837	163.708	0.691994	82.1692	0.684898	70.5777	0.296208	25.8398	0.414652	47.0652		0.0103		PGSC0003DMT400066486	CTACCTGGAAACAAATTGCAAGAAAATCAATGGTTTGAAGAGAAGAGGTGGGGATAATTG	Conserved gene of unknown function	chr01	PGSC0003DMT400066486	PGSC0003DMP400044819	35.2	not assigned.unknown	PGSC0003DMG400025836	pgsc0003dmp400044819
CUST_14702_PI426222305							1.53889	4470.52	1.57308	4072.97	1.44655	4588.06	1.23394	3082.61	0.859879	2041.56	1.16782	3718.74		0.0237		PGSC0003DMT400066588	ACGATTCACCATTCTTACCTCTCTTTTACCAATCTCCCCCAAATTTTTGTAATTCGAGGT	U-box domain-containing protein 25	chr01	moderately similar to ( 475) AT3G19380 | Symbols: PUB25 | PUB25 (PLANT U-BOX 25); binding / ubiquitin-protein ligase | chr3:6714602-6715867 REVERSEweakly similar to ( 116) SPL11_ORYSA Spotted leaf protein 11 (Spotted leaf11) (Cell death-related protein SPL11) - Oryza sativa (Rice)moderately similar to ( 288) loc_os02g34410 12002.m08530 protein ubiquitin-protein ligase, putative, expressedUbox PGS…	PGSC0003DMP400044898	29.5.11.4.2	protein.degradation.ubiquitin.E3.RING	PGSC0003DMG400025884	pgsc0003dmp400044898
CUST_14704_PI426222305				12.5511			3.86678	625.22	2.87277	365.457	2.91409	435.77	3.58061	432.228	48.5321	5553.04	9.74298	1403.56		0.000329		PGSC0003DMT400066343	GCGACTCTTCTGATTCTGGCGGGAATGTTCACAGCTTTTAAGCTTCCCGTTACTAAAAAA	Wound-responsive AP2 like factor 1	chr01	very weakly similar to ( 100) AT4G34410 | Symbols: RRTF1 | RRTF1 ({REDOX RESPONSIVE TRANSCRIPTION FACTOR 1); DNA binding / transcription factor | chr4:16451992-16452798 FORWARDvery weakly similar to (93.6) loc_os09g28440 12009.m05995 protein AP2 domain containing protein, expressedAP2 AP2 PGSC0003DMT400066343	PGSC0003DMP400044718	27.3.3	RNA.regulation of transcription.AP2/EREBP, APETALA2/Ethylene-responsive element binding protein family	PGSC0003DMG400025797	pgsc0003dmp400044718
CUST_14708_PI426222305							0.755042	15.4889	1.08996	18.1593	1.06458	24.1587	0.513689	7.97483	2.42648	35.4931	1.29495	23.1687		0.00996		PGSC0003DMT400066157	CTACTGCTGTTGATAATCTCCGCCATAGGAAATTCTGATTGCTTTCTAAAAATTACTACT	Conserved gene of unknown function	chr01	PGSC0003DMT400066157	PGSC0003DMP400044590	35.2	not assigned.unknown	PGSC0003DMG400025747	pgsc0003dmp400044590
CUST_14714_PI426222305				0.369169			1.22653	3312.39	0.785614	1847.09	0.925437	2684.23	0.820508	1888.48	0.452796	984.955	0.775486	2170.62		0.0211		PGSC0003DMT400066556	CAAGCTTATGGTGGGAAACCAAAGTCTTAGTTGTGTCAGTCAATGTTTCTGAGATTTTTT	Serine-threonine protein kinase, plant-type	chr01	moderately similar to ( 371) AT2G15320 | Symbols: | leucine-rich repeat family protein | chr2:6666527-6667675 REVERSEvery weakly similar to (84.0) RPK1_IPONI Receptor-like protein kinase precursor (EC 2.7.11.1) - Ipomoea nil (Japanese morning glory) (Pharbitis nil)weakly similar to ( 161) loc_os02g43250 12002.m09360 protein receptor-like protein kinase precursor, putative, expressed PGSC0003DMT40…	PGSC0003DMP400044870	30.2.11	signalling.receptor kinases.leucine rich repeat XI	PGSC0003DMG400025867	pgsc0003dmp400044870
CUST_1472_PI426222305				0.364482	3.79401		0.806481	264.615	0.561718	161.9	1.62532	610.457	0.810408	231.443	0.293947	78.5284	3.05979	1068.18		0.0369		PGSC0003DMT400003637	ATTGTTCATGATTCCCTCTGGTTTGAGTCCTTCTGGATTCCTTAATTCTCCTGGCTTTCT	WRKY transcription factor-c	chr02	moderately similar to ( 282) AT2G03340 | Symbols: WRKY3 | WRKY3; transcription factor | chr2:1014724-1016936 REVERSEmoderately similar to ( 253) loc_os12g32250 12012.m07031 protein SPF1-like DNA-binding protein, putative, expressedWRKY PGSC0003DMT400003637	PGSC0003DMP400002598	27.3.32	RNA.regulation of transcription.WRKY domain transcription factor family	PGSC0003DMG400001434	pgsc0003dmp400002598
CUST_14720_PI426222305	4.28786						1.154	911.038	4.94818	3560.35	0.786999	721.673	0.969925	655.173	1.45424	960.097	1.88833	1611.4		0.0284		PGSC0003DMT400084751	CCGATTGAACAAGAAGTAGAAAGTCCTATGCCTGCTAAGAAGCCGCGTTTATTTTTCGAT	Zinc finger protein	chr01	weakly similar to ( 126) AT1G27730 | Symbols: STZ, ZAT10 | STZ (salt tolerance zinc finger); nucleic acid binding / transcription factor/ transcription repressor/ zinc ion binding | chr1:9648302-9648985 REVERSEvery weakly similar to (94.4) ZFP1_WHEAT Zinc-finger protein 1 (WZF1) - Triticum aestivum (Wheat)very weakly similar to (97.8) loc_os03g55540 12003.m10467 protein zinc-finger protein 1, put…	PGSC0003DMP400056426	27.3.11	RNA.regulation of transcription.C2H2 zinc finger family	PGSC0003DMG400034322	pgsc0003dmp400056426
CUST_14729_PI426222305				0.432547			1.12997	56.0472	1.09381	48.0173	0.752225	42.0727	0.797106	34.105	0.488765	19.7799	0.74938	38.625		0.0227		PGSC0003DMT400066419	TTGGGAGCATGGTTCTTAATTTTGAGTTGCACTTTAGCCAATGTATTCTAGATAAGGTAT	3-hydroxybutyryl-CoA dehydratase	chr01	moderately similar to ( 293) AT5G65940 | Symbols: CHY1 | CHY1 (BETA-HYDROXYISOBUTYRYL-COA HYDROLASE 1); 3-hydroxyisobutyryl-CoA hydrolase | chr5:26376927-26379161 REVERSEmoderately similar to ( 254) loc_os12g16350 12012.m073804 protein CHY1, putative, expressedPRK06493 PRK06952 PRK07828 PRK06028 PRK07759 CaiD PRK05617 PRK06190 PRK05980 ECH PRK05870 PRK06127 PRK07510 PRK05995 PRK07629 PRK08260 PRK…	PGSC0003DMP400044774	13.2.6.3	amino acid metabolism.degradation.aromatic aa.tryptophan	PGSC0003DMG401025828	pgsc0003dmp400044774
CUST_14735_PI426222305							1.55253	16.5048	7.90844	70.0431	1.10056	11.4081	2.19155	17.5599	0.85745	6.48678	0.961296	9.48527		0.0141		PGSC0003DMT400066125	CACAACATCTGCTCACTTCATTGTGGTCATCGCTTCTTTTGCAGGTATGGTTGTTACATC	Sterol regulatory element-binding protein site 2 protease	chr01	weakly similar to ( 155) AT1G17870 | Symbols: ATEGY3, EGY3 | EGY3 (ETHYLENE-DEPENDENT GRAVITROPISM-DEFICIENT AND YELLOW-GREEN-LIKE 3) | chr1:6150036-6152185 REVERSEweakly similar to ( 144) loc_os03g51920 12003.m10171 protein peptidase, M50 family, putative, expressed PGSC0003DMT400066125	PGSC0003DMP400044564	29.5.7	protein.degradation.metalloprotease	PGSC0003DMG400025737	pgsc0003dmp400044564
CUST_14751_PI426222305				2.98955			1.10782	35.2168	1.43899	43.0862	1.08823	37.1785	0.942065	25.792	3.31188	84.0155	2.06602	70.2569		0.0326		PGSC0003DMT400066508	CTCCGTCATAGGAAATTCTGATGCAACGGAATTGCGTTAAAAAACTGCTAATGATGAAGA	Conserved gene of unknown function	chr01	PGSC0003DMT400066508	PGSC0003DMP400044836	35.2	not assigned.unknown	PGSC0003DMG400025844	pgsc0003dmp400044836
CUST_14756_PI426222305	3.15465		2.60855				0.538895	66.6941	1.70002	190.679	1.00893	128.208	1.40573	153.173	1.58699	173.994	1.762	269.705		0.0351		PGSC0003DMT400066535	GTGTTGTAAAAGTAAAATAAAGGGCATGTATTTGCTCCGTCCCGTAAATTGTTTTTGGAA	Auxin and ethylene responsive GH3	chr01	PGSC0003DMT400066535	PGSC0003DMP400044854	35.2	not assigned.unknown	PGSC0003DMG400025857	pgsc0003dmp400044854
CUST_14765_PI426222305							1.11239	6670	1.16322	6138.02	0.873019	5697.03	0.964007	5042.49	0.845859	4115.52	1.17077	7161.08		0.015		PGSC0003DMT400066617	GCAATTCTGGTTCTCCTCTCTTTGTTTTCTTTAGTGACTGTTGCTGTTATGTATCGCTTG	Serine/threonine-protein kinase SAPK10	chr01	highly similar to ( 634) AT4G33950 | Symbols: OST1, SNRK2-6, SRK2E, SNRK2.6, P44 | OST1 (OPEN STOMATA 1); calcium-dependent protein serine/threonine kinase/ kinase/ protein kinase | chr4:16272819-16274657 FORWARDhighly similar to ( 614) SAPKA_ORYSA Serine/threonine-protein kinase SAPK10 (EC 2.7.11.1) (Osmotic stress/abscisic acid-activated protein kinase 10) - Oryza sativa (Rice)highly similar to…	PGSC0003DMP400044922	29.4	protein.postranslational modification	PGSC0003DMG400025895	pgsc0003dmp400044922
CUST_14773_PI426222305	7.47119				0.233203		1.62993	117.622	12.1775	785.32	0.707511	77.3798	1.00676	63.8367	0.393866	27.227	0.380103	28.229		0.00545		PGSC0003DMT400066737	GTTGTAAATTCTAAGTAACCATGTGTTTGAATCATCCAATGGAACGTCTTTGAATGTACC	F-box and wd40 domain protein	chr01	moderately similar to ( 457) AT3G18950 | Symbols: | transducin family protein / WD-40 repeat family protein | chr3:6536900-6538321 FORWARDmoderately similar to ( 420) loc_os03g52870 12003.m10260 protein nucleotide binding protein, putative, expressedWD40 PGSC0003DMT400066737	PGSC0003DMP400044998	28.1	DNA.synthesis/chromatin structure	PGSC0003DMG400025932	pgsc0003dmp400044998
CUST_14842_PI426222305				2.57919	2.45836		0.484031	349.579	0.41337	279.63	0.494049	363.431	0.588353	371.566	1.24841	728.161	1.18992	862.174		0.0465		PGSC0003DMT400065996	CCAACGCAATTTTACTTAAGTGGATATTACATGATTGGAGCGACGGAGATTGTATAAAAA	Conserved gene of unknown function	chr06	moderately similar to ( 217) AT4G35160 | Symbols: | O-methyltransferase family 2 protein | chr4:16730989-16732808 REVERSEmoderately similar to ( 290) 7OMT6_MEDSA Isoflavone-7-O-methyltransferase 6 (EC 2.1.1.150) (Isoflavone-O-methyltransferase 6) (7-IOMT-6) - Medicago sativa (Alfalfa)moderately similar to ( 272) loc_os08g35310 12008.m07520 protein isoflavone-7-O-methytransferase 9, putativeMethyl…	PGSC0003DMP400044499	16.2	secondary metabolism.phenylpropanoids	PGSC0003DMG401025689	pgsc0003dmp400044499
CUST_1491_PI426222305							1.06768	373.712	1.03935	319.542	0.980591	370.156	0.864383	262.223	0.800102	228.65	1.20482	429.446		0.0455		PGSC0003DMT400052144	TTCTTGGAATGATTTCTGTATTTGTGGGCATTTCTTTGCTTGCCCCAGATGAATCAAAAG	Pentatricopeptide repeat-containing protein	chr02	weakly similar to ( 155) AT3G26670 | Symbols: | FUNCTIONS IN: molecular_function unknown; INVOLVED IN: biological_process unknown; LOCATED IN: cellular_component unknown; EXPRESSED IN: 23 plant structures; EXPRESSED DURING: 15 growth stages; CONTAINS InterPro DOMAIN/s: Protein of unknown function DUF803 (InterPro:IPR008521); BEST Arabidopsis thaliana protein match is: permease-related (TAIR:AT3G2…	PGSC0003DMP400035140	35.2	not assigned.unknown	PGSC0003DMG401020232	pgsc0003dmp400035140
CUST_14914_PI426222305	2.79171			0.441605			1.5316	632.798	4.27578	1587.03	1.11873	511.692	1.18526	423.24	0.676362	231.89	1.892	840.956		0.0143		PGSC0003DMT400057145	ATGAAAGGGTACTTGAAGAAGTTGGGTTTTGCTTTGACTTCATCAAAGATAAAATGGTTC	Wax synthase isoform 3	chr07	weakly similar to ( 158) AT1G34500 | Symbols: | membrane bound O-acyl transferase (MBOAT) family protein / wax synthase-related | chr1:12611638-12612663 FORWARDweakly similar to ( 127) loc_os02g25700 12002.m07714 protein acyltransferase, putative, expressed PGSC0003DMT400057145	PGSC0003DMP400038429	16.7	secondary metabolism.wax	PGSC0003DMG400022199	pgsc0003dmp400038429
CUST_14932_PI426222305							0.987133	600.96	0.895249	484.918	0.954103	629.408	1.138	595.63	0.997555	493.675	1.16458	723.167		0.0372		PGSC0003DMT400056929	GTGCACTTTAGATGGGTGGTTGTTTTGGTCATTTTTTGAATATTGCTGAACAATGAAGTT	Protein phosphatase-2c	chr07	highly similar to ( 528) AT1G16220 | Symbols: | protein phosphatase 2C family protein / PP2C family protein | chr1:5548653-5550553 FORWARDhighly similar to ( 523) loc_os08g39100 12008.m07893 protein catalytic/ protein phosphatase type 2C, putative, expressedPP2Cc PP2Cc PP2C PTC1 PGSC0003DMT400056929	PGSC0003DMP400038268	29.4	protein.postranslational modification	PGSC0003DMG400022137	pgsc0003dmp400038268
CUST_14934_PI426222305							1.04074	368.5	1.01674	310.92	0.988167	373.342	0.995182	297.968	0.820519	235.486	1.21128	432.164		0.0117		PGSC0003DMT400057460	GCTGATGCTTGTGACGAAACAGTTAATGGAAGAATCTTAGTGTATTTTATATGATGGAAG	Conserved gene of unknown function	chr07	highly similar to ( 615) AT5G55060 | Symbols: | unknown protein | chr5:22342079-22346400 FORWARDmoderately similar to ( 443) loc_os07g32670 12007.m07530 protein expressed protein PGSC0003DMT400057460	PGSC0003DMP400038662	35.2	not assigned.unknown	PGSC0003DMG400022311	pgsc0003dmp400038662
CUST_14936_PI426222305							1.19321	131.818	1.24512	125.361	0.772968	97.1625	1.03427	99.0333	1.02418	93.2413	1.09176	124.854		0.0156		PGSC0003DMT400056955	CCTAACCATGTCTGTTATCCATGGCCCTTTTATAAGATTGCTAGTCTTTAGTATGAAAAA	WPP domain-interacting protein 2	chr07	very weakly similar to (85.5) AT5G56210 | Symbols: WIP2 | WIP2 (WPP-domain Interacting Protein 2); protein heterodimerization/ protein homodimerization | chr5:22750660-22752363 REVERSE PGSC0003DMT400056955	PGSC0003DMP400038286	35.2	not assigned.unknown	PGSC0003DMG400022146	pgsc0003dmp400038286
CUST_14974_PI426222305				2.40095	4.07209		0.621692	292.051	0.672015	285.472	0.355272	194.976	0.630093	259.914	1.49265	581.779	2.53158	1225.34		0.00207		PGSC0003DMT400057033	GCATATATGTAATTGTTGAAGCGTTTCACGTCGGATGAAATAGGGATATGTGGTTTTCTT	Cellulose synthase	chr07	moderately similar to ( 373) AT1G55850 | Symbols: ATCSLE1, CSLE1 | ATCSLE1; cellulose synthase/ transferase, transferring glycosyl groups | chr1:20876752-20879414 FORWARDmoderately similar to ( 313) loc_os09g30130 12009.m060004 protein CSLE6 - cellulose synthase-like family E, expressedCellulose_synt PGSC0003DMT400057033	PGSC0003DMP400038335	10.2.1	cell wall.cellulose synthesis.cellulose synthase	PGSC0003DMG402022167	pgsc0003dmp400038335
CUST_14977_PI426222305							0.928443	605.049	0.859473	497.812	0.642313	465.351	0.719015	410.375	0.667806	355.802	0.86633	582.946		0.0256		PGSC0003DMT400057342	ACTTTTCAAGACAAATAAAAAGGAAAGCTTGTTTGCTGACCGGGTGTTTGACTTGTTTGA	Calcineurin B	chr02	moderately similar to ( 369) AT4G26570 | Symbols: ATCBL3, CBL3 | ATCBL3 (ARABIDOPSIS THALIANA CALCINEURIN B-LIKE 3); calcium ion binding | chr4:13408608-13409998 REVERSEmoderately similar to ( 376) loc_os03g42840 12003.m09335 protein calcineurin B-like protein 3, putative, expressed PGSC0003DMT400057342	PGSC0003DMP400038579	30.3	signalling.calcium	PGSC0003DMG400022267	pgsc0003dmp400038579
CUST_14990_PI426222305							1.51893	1260.12	1.26379	926.847	1.00299	903.712	1.0421	750.819	1.15904	789.04	1.98034	1693.35		0.0249		PGSC0003DMT400057038	CCTCTTCTGCTTGTAATTCCTAGCGTAGAAAGCGTGTTGAATAATTAATTTATGACGATT	Cellulose synthase	chr07	moderately similar to ( 248) AT1G55850 | Symbols: ATCSLE1, CSLE1 | ATCSLE1; cellulose synthase/ transferase, transferring glycosyl groups | chr1:20876752-20879414 FORWARDweakly similar to ( 189) loc_os02g49332 12002.m34039 protein CSLE2 - cellulose synthase-like family E, expressed PGSC0003DMT400057038	PGSC0003DMP400038338	10.2.1	cell wall.cellulose synthesis.cellulose synthase	PGSC0003DMG403022167	pgsc0003dmp400038338
CUST_14994_PI426222305							1.0242	159.97	1.20107	166.434	0.885265	159.68	0.877135	120.22	0.725009	92.5594	0.966082	155.289		0.00935		PGSC0003DMT400057167	CTCAATGAGGTTGTCCTACTATTATCATGGGTGTTTATCTCCTTAGTTGATGGGTGTATA	Molybdopterin synthase sulphurylase	chr07	highly similar to ( 625) AT5G55130 | Symbols: CNX5, SIR1 | CNX5 (CO-FACTOR FOR NITRATE, REDUCTASE AND XANTHINE DEHYDROGENASE 5); Mo-molybdopterin cofactor sulfurase | chr5:22373374-22376028 REVERSEmoderately similar to ( 238) loc_os02g32460 12002.m08339 protein molybdenum cofactor synthesis protein 3, putative, expressedThiF_MoeB_HesA_family PRK07411 PRK07878 PRK05690 PRK08762 ThiF PRK05597 PRK05…	PGSC0003DMP400038448	18.1	Co-factor and vitamine metabolism.molybdenum cofactor	PGSC0003DMG400022209	pgsc0003dmp400038448
CUST_14997_PI426222305							1.23144	148.447	1.13386	117.697	1.27146	154.279	1.09832	111.82	2.2292	212.639	1.34132	164.141		0.0109		PGSC0003DMT400056895	GCTATAACTCATGGCATTCCTTGATATATGAATGATGCAAAAATCCTCAGGACTTTGCCA	Molybdenum cofactor sulfurase	chr07	PGSC0003DMT400056895	PGSC0003DMP400038247	35.2	not assigned.unknown	PGSC0003DMG400022125	pgsc0003dmp400038247
CUST_15004_PI426222305							1.08824	455.806	0.967436	359.64	0.895704	400.295	1.01717	368.505	0.781941	269.026	0.903192	392.043		0.0383		PGSC0003DMT400057263	CAAACTTCAGTGTACTCTGAACAAAGTGATTAAAGGCTAGTGCAAGTTTGAAAACAAAAG	N6-DNA-methyltransferase	chr07	moderately similar to ( 238) AT5G64150 | Symbols: | methylase family protein | chr5:25668997-25670731 REVERSEweakly similar to ( 141) loc_os12g41830 12012.m07964 protein protein hemK, putative, expressedHemK PGSC0003DMT400057263	PGSC0003DMP400038520	35.2	not assigned.unknown	PGSC0003DMG400022243	pgsc0003dmp400038520
CUST_15030_PI426222305							1.20871	306.465	0.738169	163.906	0.692174	183.248	0.975138	210.215	0.7262	147.729	1.09405	286.704		0.0214		PGSC0003DMT400057238	TTGTAAACGCCTGCCCTGATGGTCTGTAATTTCCGAGATTCGCGGCCAAATTTCATTCTA	Indole-3-acetic acid-induced protein ARG7	chr07	weakly similar to ( 132) AT3G12830 | Symbols: | auxin-responsive family protein | chr3:4079117-4079515 REVERSEAuxin_inducible PGSC0003DMT400057238	PGSC0003DMP400038499	17.2.3	hormone metabolism.auxin.induced-regulated-responsive-activated	PGSC0003DMG400022233	pgsc0003dmp400038499
CUST_15043_PI426222305							1.0574	7790.78	1.0812	6883.54	0.997499	7406.9	1.17846	7345.57	0.92771	5450.53	1.74728	13038.9		0.0327		PGSC0003DMT400057418	GGGTGTCTGGGGTTTATTGCCAATTTATTTGTAAGAATTCTGTATTGGATATAAGCAATG	Glycerophosphodiesterase	chr07	highly similar to ( 823) AT5G55480 | Symbols: SVL1 | SVL1 (SHV3-LIKE 1); glycerophosphodiester phosphodiesterase/ phosphoric diester hydrolase | chr5:22474277-22477819 FORWARDhighly similar to ( 760) loc_os04g39610 12004.m35158 protein glycerophosphoryl diester phosphodiesterase family protein, putative, expressedGDPD PGSC0003DMT400057418	PGSC0003DMP400038623	11.9.3.3	lipid metabolism.lipid degradation.lysophospholipases.glycerophosphodiester phosphodiesterase	PGSC0003DMG400022294	pgsc0003dmp400038623
CUST_15044_PI426222305							1.04007	587.359	0.957498	473.077	0.996082	591.675	1.11628	543.563	0.987416	452.479	1.3755	793.329		0.0402		PGSC0003DMT400056928	GTGCACTTTAGATGGGTGGTTGTTTTGGTCATTTTTTGAATATTGCTGAACAATGAAGTT	Protein phosphatase-2c	chr07	moderately similar to ( 242) AT1G16220 | Symbols: | protein phosphatase 2C family protein / PP2C family protein | chr1:5548653-5550553 FORWARDmoderately similar to ( 231) loc_os08g39100 12008.m07893 protein catalytic/ protein phosphatase type 2C, putative, expressedPP2Cc PP2Cc PGSC0003DMT400056928	PGSC0003DMP400038267	29.4	protein.postranslational modification	PGSC0003DMG400022137	pgsc0003dmp400038267
CUST_15051_PI426222305							1.12885	395.528	1.06979	324.688	1.04986	382.883	1.08621	321.954	0.944099	266.155	1.20629	427.15		0.0423		PGSC0003DMT400057459	GCTGATGCTTGTGACGAAACAGTTAATGGAAGAATCTTAGTGTATTTTATATGATGGAAG	Conserved gene of unknown function	chr07	moderately similar to ( 205) AT5G55060 | Symbols: | unknown protein | chr5:22342079-22346400 FORWARDweakly similar to ( 155) loc_os07g32670 12007.m07530 protein expressed protein PGSC0003DMT400057459	PGSC0003DMP400038661	35.2	not assigned.unknown	PGSC0003DMG400022311	pgsc0003dmp400038661
CUST_1506_PI426222305				0.432942			1.13061	50.4875	0.806153	34.2194	0.971133	44.1581	0.481126	20.1569	0.48949	17.4498	0.633775	30.8305		0.0268		PGSC0003DMT400003328	ATCTGTTGTTTGCTGCTAGTGTTAAGATAGGAATCTATGAGTTGAAGAAAGGAGATTTCT	Aldose-1-epimerase	chr02	moderately similar to ( 360) AT5G15140 | Symbols: | aldose 1-epimerase family protein | chr5:4908686-4910670 FORWARDmoderately similar to ( 360) loc_os04g38530 12004.m08843 protein aldose 1-epimerase precursor, putative, expressedgalM Aldose_epim GalM PGSC0003DMT400003328	PGSC0003DMP400002363	3.5	minor CHO metabolism.others	PGSC0003DMG402001316	pgsc0003dmp400002363
CUST_15085_PI426222305	5.84623			0.211302			2.8771	75.0535	16.8202	408.07	2.83108	76.377	2.11242	49.219	0.607937	13.296	1.52086	42.4254		0.0249		PGSC0003DMT400057397	ACTCTACTTTATTAAAGCGAGATCTTTGTGCAACGAGCGGCTCATCGAAAGTAATTAGTC	Conserved gene of unknown function	chr07	PGSC0003DMT400057397	PGSC0003DMP400038609	35.2	not assigned.unknown	PGSC0003DMG401022285	pgsc0003dmp400038609
CUST_15091_PI426222305	2.3481			0.347633	0.472953		2.43144	5633.99	5.70924	12135.7	1.49228	3699.91	1.58673	3185.69	0.845247	1591.17	1.14995	2759		0.0045		PGSC0003DMT400057441	GATCAACTTTTGGTTGAATTGAGAAGGTTTCTGTTATTGCTTGTGCTATTGTTTAGAGTG	Extracellular ligand-gated ion channel	chr07	moderately similar to ( 350) AT3G20300 | Symbols: | unknown protein | chr3:7079832-7081809 REVERSEmoderately similar to ( 235) loc_os06g42850 12006.m08815 protein expressed protein PGSC0003DMT400057441	PGSC0003DMP400038645	27.3.3	RNA.regulation of transcription.AP2/EREBP, APETALA2/Ethylene-responsive element binding protein family	PGSC0003DMG400022304	pgsc0003dmp400038645
CUST_15149_PI426222305				10.7185			1.03475	62.3674	0.926094	60.5966	0.671152	51.2614	1.34047	80.0834	11.0909	547.012	1.86625	125.561		0.00126		PGSC0003DMT400057198	TTTGCTTAGCCAGTACGGTGACATCTCATTCCTTTGTTTTATCATTTATTACCTGACGAC	Inducible plastid-lipid associated protein	chr07	PGSC0003DMT400057198	PGSC0003DMP400038469	35.2	not assigned.unknown	PGSC0003DMG400022217	pgsc0003dmp400038469
CUST_15155_PI426222305	4.89265	0.488187		0.18845			1.69736	93.7478	8.30461	401.654	0.828631	48.9886	1.14148	54.1525	0.319869	17.7763	1.14492	66.7688		0.00232		PGSC0003DMT400057440	CGTGTATTGTTCGGATCGACTAACTATAGTTTTTGCTTTTACAGTGACATATTTTGAGCA	Extracellular ligand-gated ion channel	chr07	moderately similar to ( 286) AT3G20300 | Symbols: | unknown protein | chr3:7079832-7081809 REVERSEweakly similar to ( 171) loc_os06g42850 12006.m08815 protein expressed protein PGSC0003DMT400057440	PGSC0003DMP400038644	27.3.3	RNA.regulation of transcription.AP2/EREBP, APETALA2/Ethylene-responsive element binding protein family	PGSC0003DMG400022304	pgsc0003dmp400038644
CUST_15168_PI426222305							0.873148	16.5528	1.12734	19.7109	0.412683	7.62976	0.938275	15.3247	1.20633	18.4038	0.941482	17.3989		0.0276		PGSC0003DMT400057275	AAATTTTGGTTTTGAAAACATCTTTTGAGGCAGAACACCTCGTGTCAGTTCCGCGACGCG	Polyubiquitin	chr07	moderately similar to ( 273) AT5G37640 | Symbols: UBQ9 | UBQ9; protein binding | chr5:14952782-14953750 REVERSEweakly similar to ( 136) UBIQ_WHEAT Ubiquitin - Triticum aestivum (Wheat)moderately similar to ( 273) loc_os04g53620 12004.m101663 protein polyubiquitin OUB2, putative, expressedUbiquitin Nedd8 ubiquitin UBQ UBL PGSC0003DMT400057275	PGSC0003DMP400038526	29.5.11.1	protein.degradation.ubiquitin.ubiquitin	PGSC0003DMG400022246	pgsc0003dmp400038526
CUST_15175_PI426222305				0.184611	0.309523		5.02432	2283.88	3.8941	1646.15	5.37424	2394.55	3.00108	1130.85	0.927545	336.524	1.55514	740.296		0.00461		PGSC0003DMT400057213	GAATGGATCGAAGAAACTGAGATACAATCAATTCCTGCTTCACATTGAATTCAATTACAG	Ubiquitin-conjugating enzyme variant	chr07	moderately similar to ( 358) AT4G27030 | Symbols: | small conjugating protein ligase | chr4:13571951-13572922 FORWARDweakly similar to ( 186) loc_os08g08850 12008.m05020 protein carF, putative, expressed PGSC0003DMT400057213	PGSC0003DMP400038480	35.2	not assigned.unknown	PGSC0003DMG400022225	pgsc0003dmp400038480
CUST_15177_PI426222305							1.04516	540.207	0.911043	416.59	0.890073	493.592	1.15401	518.628	1.04627	439.134	1.27828	675.678		0.0461		PGSC0003DMT400056927	GTGCACTTTAGATGGGTGGTTGTTTTGGTCATTTTTTGAATATTGCTGAACAATGAAGTT	Protein phosphatase-2c	chr07	moderately similar to ( 293) AT1G16220 | Symbols: | protein phosphatase 2C family protein / PP2C family protein | chr1:5548653-5550553 FORWARDmoderately similar to ( 281) loc_os08g39100 12008.m07893 protein catalytic/ protein phosphatase type 2C, putative, expressedPP2Cc PP2C PP2Cc PGSC0003DMT400056927	PGSC0003DMP400038266	29.4	protein.postranslational modification	PGSC0003DMG400022137	pgsc0003dmp400038266
CUST_15187_PI426222305							1.05431	7541.58	1.09977	6860.86	1.0309	7489.2	1.1817	7234.29	0.938882	5405.58	1.72802	12627.3		0.0346		PGSC0003DMT400057417	GGGTGTCTGGGGTTTATTGCCAATTTATTTGTAAGAATTCTGTATTGGATATAAGCAATG	Glycerophosphodiesterase	chr07	moderately similar to ( 254) AT4G26690 | Symbols: SHV3, MRH5, GPDL2 | SHV3 (SHAVEN 3); glycerophosphodiester phosphodiesterase/ kinase | chr4:13456793-13459890 REVERSEmoderately similar to ( 204) loc_os04g39610 12004.m35158 protein glycerophosphoryl diester phosphodiesterase family protein, putative, expressed PGSC0003DMT400057417	PGSC0003DMP400038622	11.9.3.3	lipid metabolism.lipid degradation.lysophospholipases.glycerophosphodiester phosphodiesterase	PGSC0003DMG400022294	pgsc0003dmp400038622
CUST_15207_PI426222305							1.4927	1263.84	1.26856	943.208	1.02749	925.308	1.03861	757.561	1.1042	776.193	1.91047	1658.04		0.0195		PGSC0003DMT400057035	CCTCTTCTGCTTGTAATTCCTAGCGTAGAAAGCGTGTTGAATAATTAATTTATGACGATT	Cellulose synthase	chr07	highly similar to ( 788) AT1G55850 | Symbols: ATCSLE1, CSLE1 | ATCSLE1; cellulose synthase/ transferase, transferring glycosyl groups | chr1:20876752-20879414 FORWARDhighly similar to ( 744) loc_os09g30130 12009.m060004 protein CSLE6 - cellulose synthase-like family E, expressedCellulose_synt PGSC0003DMT400057035	PGSC0003DMP400038337	10.2.1	cell wall.cellulose synthesis.cellulose synthase	PGSC0003DMG403022167	pgsc0003dmp400038337
CUST_15213_PI426222305							0.982028	1070.16	0.999174	959.411	0.822455	954.666	0.881267	828.757	0.764087	682.237	1.13445	1264.53		0.0312		PGSC0003DMT400057280	GGTTGTACTTTATCGGAAAGGCAGTCGTCATTAGTGTAAATTTGACATTTGACATTTTGT	Voltage-gated clc-type chloride channel	chr07	weakly similar to ( 179) AT1G55620 | Symbols: CLC-F, ATCLC-F | CLC-F (CHLORIDE CHANNEL F); ion channel/ voltage-gated chloride channel | chr1:20787338-20790990 REVERSEweakly similar to ( 176) loc_os02g48880 12002.m33841 protein chloride channel protein CLC-f, putative, expressedCBS_pair_EriC_assoc_euk PGSC0003DMT400057280	PGSC0003DMP400038530	34.18	transport.unspecified anions	PGSC0003DMG400022248	pgsc0003dmp400038530
CUST_15221_PI426222305							0.937592	1101.93	0.936639	963.499	0.842381	1061.9	0.796806	804.446	0.703229	671.822	1.11928	1338.75		0.0105		PGSC0003DMT400057279	GGTTGTACTTTATCGGAAAGGCAGTCGTCATTAGTGTAAATTTGACATTTGACATTTTGT	Voltage-gated clc-type chloride channel	chr07	highly similar to ( 886) AT1G55620 | Symbols: CLC-F, ATCLC-F | CLC-F (CHLORIDE CHANNEL F); ion channel/ voltage-gated chloride channel | chr1:20787338-20790990 REVERSEhighly similar to ( 822) loc_os08g38980 12008.m07881 protein chloride channel protein CLC-f, putative, expressedVoltage_gated_ClC Voltage_CLC CBS_pair_EriC_assoc_euk EriC EriC PRK05277 PRK01862 ClC_like EriC_like ClC_3_like PRK01610…	PGSC0003DMP400038529	34.18	transport.unspecified anions	PGSC0003DMG400022248	pgsc0003dmp400038529
CUST_15228_PI426222305				0.40505			1.33407	19.8194	4.34772	64.3127	1.72838	27.3154	0.776181	12.5179	0.540363	6.3322	2.04212	30.0887		0.034		PGSC0003DMT400057146	GTCCTTTTTGCAATTTTCTTGGAGTTGACTTTTCATCACAAAAGTCAACTCCACCCTAAA	Wax synthase isoform 3	chr07	weakly similar to ( 163) AT1G34500 | Symbols: | membrane bound O-acyl transferase (MBOAT) family protein / wax synthase-related | chr1:12611638-12612663 FORWARDweakly similar to ( 135) loc_os02g25700 12002.m07714 protein acyltransferase, putative, expressed PGSC0003DMT400057146	PGSC0003DMP400038430	16.7	secondary metabolism.wax	PGSC0003DMG400022199	pgsc0003dmp400038430
CUST_15244_PI426222305	0.416568			0.100725	0.395031		2.37233	228.719	0.988237	84.2753	1.2441	142.827	1.52157	128.425	0.238953	19.308	0.937144	92.6579		0.0243		PGSC0003DMT400056911	GCAGGCAACTCTTAGCTTGTTTTACTTCCATTGTTCTCTTCTTCTTTGCTAACTCTGATG	Conserved gene of unknown function	chr07	weakly similar to ( 191) AT1G56020 | Symbols: | unknown protein | chr1:20952216-20953412 FORWARDweakly similar to ( 137) loc_os06g46250 12006.m09151 protein expressed protein PGSC0003DMT400056911	PGSC0003DMP400038258	35.2	not assigned.unknown	PGSC0003DMG400022132	pgsc0003dmp400038258
CUST_15250_PI426222305							1.07079	364.761	1.03739	307.694	1.03756	368.215	0.997622	289.792	0.822559	225.832	1.22844	422.669		0.00912		PGSC0003DMT400057457	GCTGATGCTTGTGACGAAACAGTTAATGGAAGAATCTTAGTGTATTTTATATGATGGAAG	Conserved gene of unknown function	chr07	moderately similar to ( 246) AT5G55060 | Symbols: | unknown protein | chr5:22342079-22346400 FORWARDmoderately similar to ( 207) loc_os07g32670 12007.m07530 protein expressed protein PGSC0003DMT400057457	PGSC0003DMP400038659	35.2	not assigned.unknown	PGSC0003DMG400022311	pgsc0003dmp400038659
CUST_15286_PI426222305							0.942259	64203.9	1.08526	67117.6	0.763459	55594.3	0.967225	56962.4	1.02875	57704.5	0.905583	63782.5		0.0325		PGSC0003DMT400057253	TCTAGCTGGCTTTTCAAAGACCTATCTGAATTTATAGAATTAACGCAGAATCTCGTCTAA	Conserved gene of unknown function	chr07	PGSC0003DMT400057253	PGSC0003DMP400038512	35.2	not assigned.unknown	PGSC0003DMG402022238	pgsc0003dmp400038512
CUST_15294_PI426222305							1.0695	139.916	0.768501	87.7019	0.603703	92.834	0.972597	108.708	0.592629	62.8082	0.703667	102.035		0.011		PGSC0003DMT400057068	AGAATAATGTTAACTTGCATTATTGGCCTGCAACTTACTTTTGGGGTCCTTTCTTTTGAT	UPA24	chr07	PGSC0003DMT400057068	PGSC0003DMP400038363	35.2	not assigned.unknown	PGSC0003DMG400022174	pgsc0003dmp400038363
CUST_15298_PI426222305				0.202325	0.457059		1.72665	896.35	1.12021	510.901	1.23698	671.591	0.975578	437.283	0.349344	147.122	0.789181	417.743		0.00351		PGSC0003DMT400057334	GCTGCTCTTTTGTATTTTCTGATAACTCTATCTCCAAATAAGTCATCAACACAGTGAACA	LRR receptor-like serine/threonine-protein kinase	chr07	nearly identical (1285) AT4G26540 | Symbols: | kinase | chr4:13394673-13398028 REVERSEmoderately similar to ( 473) RPK1_IPONI Receptor-like protein kinase precursor (EC 2.7.11.1) - Ipomoea nil (Japanese morning glory) (Pharbitis nil)nearly identical (1152) loc_os08g38560 12008.m07840 protein receptor-like protein kinase precursor, putative, expressedPkinase_Tyr S_TKc Pkinase S_TKc PTKc TyrKc PTKc…	PGSC0003DMP400038574	30.2.11	signalling.receptor kinases.leucine rich repeat XI	PGSC0003DMG400022264	pgsc0003dmp400038574
CUST_15299_PI426222305				0.473853			1.29492	519.874	0.966152	354.013	0.790884	368.964	0.906297	315.413	0.6136	199.175	0.744789	311.152		0.0367		PGSC0003DMT400057502	ATTTCTTTGTACTGTTCACAGAAACGACCGAAGCCTTTTTGGCCAACAAGTGCAAGTCAA	Conserved gene of unknown function	chr07	highly similar to ( 821) AT4G27020 | Symbols: | unknown protein | chr4:13568604-13571381 REVERSEhighly similar to ( 768) loc_os01g58114 12001.m11956 protein expressed protein PGSC0003DMT400057502	PGSC0003DMP400038701	35.2	not assigned.unknown	PGSC0003DMG402022324	pgsc0003dmp400038701
CUST_15301_PI426222305							1.67292	903.59	1.23907	551.215	1.24061	654.16	1.52614	659.229	1.21028	509.38	1.73412	926.146		0.0195		PGSC0003DMT400057463	CCAACTGAAGCTGCTGACCGTTTAATTATCAACACAACTTTTGATGGAAACAACAAATAT	Zinc finger protein	chr07	moderately similar to ( 259) AT5G55050 | Symbols: | GDSL-motif lipase/hydrolase family protein | chr5:22337745-22339741 FORWARDweakly similar to ( 143) APG_BRANA Anter-specific proline-rich protein APG (Protein CEX) (Fragment) - Brassica napus (Rape)moderately similar to ( 253) loc_os03g38390 12003.m08934 protein anther-specific proline-rich protein APG precursor, putative, expressedSGNH_plant_li…	PGSC0003DMP400038664	26.28	misc.GDSL-motif lipase	PGSC0003DMG400022312	pgsc0003dmp400038664
CUST_15305_PI426222305	2.29476			0.283834	0.431988		2.62278	5814.6	6.01865	12168.9	1.37308	3413.97	1.56013	2997.06	0.744433	1382.7	1.13301	2611.33		0.0154		PGSC0003DMT400057442	GATCAACTTTTGGTTGAATTGAGAAGGTTTCTGTTATTGCTTGTGCTATTGTTTAGAGTG	Extracellular ligand-gated ion channel	chr07	highly similar to ( 519) AT3G20300 | Symbols: | unknown protein | chr3:7079832-7081809 REVERSEmoderately similar to ( 301) loc_os06g42850 12006.m08815 protein expressed protein PGSC0003DMT400057442	PGSC0003DMP400038646	27.3.3	RNA.regulation of transcription.AP2/EREBP, APETALA2/Ethylene-responsive element binding protein family	PGSC0003DMG400022304	pgsc0003dmp400038646
CUST_15307_PI426222305	2.42223						1.00959	43.9113	2.44546	94.5261	0.561601	28.8628	0.986441	37.7597	0.991873	36.5087	0.666747	30.5937		0.0191		PGSC0003DMT400057399	CCTAGTTGTTCCAATATATGATGGTCTGATTCTAACGTGTTTGAGATTGAGACGGTGTAA	Conserved gene of unknown function	chr07	very weakly similar to (82.8) AT5G41761 | Symbols: | unknown protein | chr5:16711437-16711742 FORWARDvery weakly similar to (99.0) loc_os06g33200 12006.m07857 protein expressed protein PGSC0003DMT400057399	PGSC0003DMP400038611	35.2	not assigned.unknown	PGSC0003DMG400022286	pgsc0003dmp400038611
CUST_15308_PI426222305							1.04838	11981.8	1.10343	10871.8	1.03273	11888	1.12179	10851.5	0.83971	7639.09	1.6802	19452		0.0451		PGSC0003DMT400057416	GAGTGGGTGTCTGGGGTTTATTGCCAATTTATTTGTAAGAATTCTGTATTGGATATAAGC	Glycerophosphodiesterase	chr07	PGSC0003DMT400057416	PGSC0003DMP400038621	35.2	not assigned.unknown	PGSC0003DMG400022294	pgsc0003dmp400038621
CUST_15310_PI426222305							0.968673	10921.3	1.03159	10034.7	0.847264	9969.05	0.741474	7110.96	0.539833	4858.92	0.940701	10772.2		0.0347		PGSC0003DMT400057273	TGGAAAGATCCGACACCATTGACAACGTGAAGGCTAAGATCCAAGATAAGGAAGGATTCC	Pentameric polyubiquitin	chr07	weakly similar to ( 190) AT1G65350 | Symbols: UBQ13 | UBQ13; protein binding | chr1:24272518-24277275 REVERSEweakly similar to ( 129) UBIQ_WHEAT Ubiquitin - Triticum aestivum (Wheat)weakly similar to ( 189) loc_os04g53620 12004.m101663 protein polyubiquitin OUB2, putative, expressedUbiquitin UBQ ubiquitin Nedd8 UBL PGSC0003DMT400057273	PGSC0003DMP400038524	29.5.11.1	protein.degradation.ubiquitin.ubiquitin	PGSC0003DMG400022246	pgsc0003dmp400038524
CUST_15312_PI426222305							1.23553	3688.66	0.992325	2620.11	0.825167	2585.12	0.960608	2473.64	1.25272	3072.25	2.08723	6395.06		0.0197		PGSC0003DMT400057030	TTGCCTTTGTATAATGCTCTCTTCTTTAGGCAAGATAAGGGGAAAATACCTAGTTCCACT	Cellulose synthase	chr07	highly similar to ( 827) AT1G55850 | Symbols: ATCSLE1, CSLE1 | ATCSLE1; cellulose synthase/ transferase, transferring glycosyl groups | chr1:20876752-20879414 FORWARDhighly similar to ( 785) loc_os09g30130 12009.m060004 protein CSLE6 - cellulose synthase-like family E, expressedCellulose_synt PGSC0003DMT400057030	PGSC0003DMP400038334	10.2.1	cell wall.cellulose synthesis.cellulose synthase	PGSC0003DMG402022167	pgsc0003dmp400038334
CUST_15332_PI426222305							0.75635	207.613	1.43909	349.961	0.977244	274.331	0.801221	191.005	0.89747	201.953	0.782844	224.137		0.0256		PGSC0003DMT400055378	CCTTAGCGGTATCCTCATTAAAATGTGAAATGATCGTCACATTAATTATCGGATGTATTC	Ctp synthase	chr01	highly similar to ( 908) AT1G30820 | Symbols: | CTP synthase, putative / UTP--ammonia ligase, putative | chr1:10945251-10948825 REVERSEhighly similar to ( 925) loc_os01g43020 12001.m10565 protein CTP synthase, putative, expressedPRK05380 PyrG CTP_synth_N CTGs GATase1_CTP_Synthase GATase PRK06186 PGSC0003DMT400055378	PGSC0003DMP400037272	23.1.1.10	nucleotide metabolism.synthesis.pyrimidine.CTP synthetase	PGSC0003DMG400021499	pgsc0003dmp400037272
CUST_15405_PI426222305							0.962758	795.675	1.00827	742.232	0.845077	743.223	0.939499	673.496	0.903361	606.791	1.0795	910.177		0.0469		PGSC0003DMT400073701	GAAGCAGATCATGTCAAGTTGTCAATAGAAGGATTTGGTATGATTCATGTAACTTGATGA	Signal recognition particle 54 kDa protein 2	chr12	moderately similar to ( 309) AT1G48900 | Symbols: | signal recognition particle 54 kDa protein 3 / SRP54 (SRP-54C) | chr1:18085031-18087743 REVERSEmoderately similar to ( 282) SR541_HORVU Signal recognition particle 54 kDa protein 1 (SRP54) - Hordeum vulgare (Barley)moderately similar to ( 322) loc_os01g56600 12001.m11817 protein signal recognition particle 54 kDa protein 2, putative, expressedFf…	PGSC0003DMP400049878	29.3.4.99	protein.targeting.secretory pathway.unspecified	PGSC0003DMG400028629	pgsc0003dmp400049878
CUST_15411_PI426222305							1.21831	1735.36	1.14203	1468.49	1.02864	1621.13	1.03806	1277.81	0.673134	780.676	0.892432	1315.87		0.0223		PGSC0003DMT400080580	ACAAATGAGAAGGTGTGTAGGCCTATAATGACAAAGCCTAAGCCAGCTAAGCCAGCAACT	Heat shock 70 kDa protein	chr12	nearly identical (1204) AT1G79920 | Symbols: | ATP binding | chr1:30058935-30062224 REVERSEmoderately similar to ( 270) HSP7C_PETHY Heat shock cognate 70 kDa protein - Petunia hybrida (Petunia)nearly identical (1110) loc_os01g08560 12001.m150497 protein heat shock 70 kDa protein 4, putative, expressedHSP70 DnaK dnaK dnaK hscA hscA PGSC0003DMT400080580	PGSC0003DMP400054653	20.2.1	stress.abiotic.heat	PGSC0003DMG401031379	pgsc0003dmp400054653
CUST_15419_PI426222305	5.77956						0.828016	88.0241	4.78557	440.227	0.47688	57.9998	0.771592	70.4116	0.679014	59.9531	0.710404	76.2435		0.00484		PGSC0003DMT400037420	TTAGTCCACTGTCTTGGTGGATCAATAGCTAATCCTTGGAATTCATCTGATCCATAAATT	Gene of unknown function	chr12	PGSC0003DMT400037420	PGSC0003DMP400025438	35.2	not assigned.unknown	PGSC0003DMG400014440	pgsc0003dmp400025438
CUST_15422_PI426222305				0.394115			1.76474	544.01	1.63763	473.271	1.31846	425.54	1.04092	282.74	0.695511	175.464	0.919488	295.404		0.00411		PGSC0003DMT400073683	ACGATGTCCTACTCACAATGCATGATACATTTTAGATCTCTTCTTCCCTTGATTATGTTT	DNA photolyase	chr12	highly similar to ( 780) AT3G15620 | Symbols: UVR3 | UVR3 (UV REPAIR DEFECTIVE 3); DNA (6-4) photolyase | chr3:5294201-5296548 REVERSEweakly similar to ( 131) PHR1_SINAL Deoxyribodipyrimidine photo-lyase (EC 4.1.99.3) (DNA photolyase) (Photoreactivating enzyme) - Sinapis alba (White mustard) (Brassica hirta)highly similar to ( 641) loc_os02g10990 12002.m06397 protein UVR3, putative, expressedFAD_…	PGSC0003DMP400049862	20.2	stress.abiotic	PGSC0003DMG400028620	pgsc0003dmp400049862
CUST_15429_PI426222305							1.34332	6166.26	1.26171	5103.23	1.29138	6117.99	1.14784	4523.3	1.00245	3745.28	1.20434	5724.93		0.0256		PGSC0003DMT400073726	CTTGGAGCTATTCTTTTGAGGGGAAAATGAATAACCGCCTGTACTATTTACAGTATCGTC	Cytochrome c1-1, heme protein, mitochondrial	chr12	moderately similar to ( 468) AT5G40810 | Symbols: | cytochrome c1, putative | chr5:16340670-16342327 FORWARDhighly similar to ( 565) CY11_SOLTU Cytochrome c1, heme protein, mitochondrial precursor (Clone PC13III) - Solanum tuberosum (Potato)moderately similar to ( 473) loc_os01g70960 12001.m43438 protein cytochrome c1, heme protein, mitochondrial precursor, putative, expressedCytochrom_C1 CYT1 PG…	PGSC0003DMP400049899	9.6	mitochondrial electron transport / ATP synthesis.cytochrome c	PGSC0003DMG400028642	pgsc0003dmp400049899
CUST_15447_PI426222305							1.47748	5596.99	1.06132	3630.28	1.1144	4521.76	0.942596	3146.56	0.883755	2752.82	2.02189	7902.81		0.0292		PGSC0003DMT400037470	GCACAAGGTTTGTAGCTTAGTGGATATGGGGTTTGAAAGTTTATCTTTTTAGTCATGTTA	Pollen-specific C2 domain containing protein	chr12	moderately similar to ( 235) AT3G17980 | Symbols: | C2 domain-containing protein | chr3:6152417-6153115 FORWARDweakly similar to ( 196) loc_os02g22130 12002.m07451 protein GTPase activating protein, putative, expressedC2 C2 PGSC0003DMT400037470	PGSC0003DMP400025473	27.3.11	RNA.regulation of transcription.C2H2 zinc finger family	PGSC0003DMG400014458	pgsc0003dmp400025473
CUST_1545_PI426222305			0.378368	0.0967222			1.85932	100.928	0.63129	34.4106	0.409791	28.2743	0.703507	33.7987	0.179837	8.12798	0.223759	17.4705		0.0141		PGSC0003DMT400026190	CATATAATATGATCATTTACTCTCACTAACTCTAGATTCTGGATTCACCTCGTCTCTACT	Cinnamoyl-CoA reductase	chr02		PGSC0003DMP400017890			PGSC0003DMG400010092
CUST_15454_PI426222305							0.969744	97.1465	1.06162	92.9546	0.58735	62.8192	0.946099	80.3908	0.792093	63.9685	1.51318	153.351		0.0111		PGSC0003DMT400073673	AGTTTCTTCCCAAAATATGTTATGCTGCTCCTTGTTTGTTCCCTGGTTTACGAGATTCAG	Glycine-rich protein	chr12	weakly similar to ( 176) AT1G80000 | Symbols: | FUNCTIONS IN: molecular_function unknown; INVOLVED IN: biological_process unknown; LOCATED IN: cellular_component unknown; EXPRESSED IN: 23 plant structures; EXPRESSED DURING: 14 growth stages; CONTAINS InterPro DOMAIN/s: CASC3/Barentsz eIF4AIII binding (InterPro:IPR018545); BEST Arabidopsis thaliana protein match is: glycine-rich protein (TAIR:AT1G…	PGSC0003DMP400049855	35.2	not assigned.unknown	PGSC0003DMG401028616	pgsc0003dmp400049855
CUST_15458_PI426222305				0.376564			1.78805	556.317	1.52041	438.966	1.49463	472.335	1.10181	293.538	0.673314	169.398	0.910518	294.692		0.0355		PGSC0003DMT400073684	ACGATGTCCTACTCACAATGCATGATACATTTTAGATCTCTTCTTCCCTTGATTATGTTT	DNA photolyase	chr12	highly similar to ( 834) AT3G15620 | Symbols: UVR3 | UVR3 (UV REPAIR DEFECTIVE 3); DNA (6-4) photolyase | chr3:5294201-5296548 REVERSEweakly similar to ( 144) PHR1_SINAL Deoxyribodipyrimidine photo-lyase (EC 4.1.99.3) (DNA photolyase) (Photoreactivating enzyme) - Sinapis alba (White mustard) (Brassica hirta)highly similar to ( 688) loc_os02g10990 12002.m06397 protein UVR3, putative, expressedFAD_…	PGSC0003DMP400049863	20.2	stress.abiotic	PGSC0003DMG400028620	pgsc0003dmp400049863
CUST_15477_PI426222305							1.64118	6093.93	1.44048	4753.01	1.25903	5000.74	1.21521	3886.53	0.872986	2628.83	1.09452	4166.63		0.0269		PGSC0003DMT400080588	TTCAGGGGTTTTGTTTAATGTGAAATTCAATTGCTGTTCTTTCCCACTTTTTGTTACCGC	Heat shock 70 kDa protein	chr12	nearly identical (1219) AT1G79920 | Symbols: | ATP binding | chr1:30058935-30062224 REVERSEmoderately similar to ( 267) HSP7C_PETHY Heat shock cognate 70 kDa protein - Petunia hybrida (Petunia)nearly identical (1115) loc_os01g08560 12001.m150497 protein heat shock 70 kDa protein 4, putative, expressedHSP70 DnaK dnaK dnaK hscA hscA PGSC0003DMT400080588	PGSC0003DMP400054661	20.2.1	stress.abiotic.heat	PGSC0003DMG402031379	pgsc0003dmp400054661
CUST_15491_PI426222305							1.28801	4820.04	1.23046	4231.14	1.02468	4372.07	1.01523	3313.37	0.715826	2193.75	0.945576	3682.19		0.00152		PGSC0003DMT400080581	TTGGTCACTAAATGATTTGTTGAGCTGTGTTTGGCTCCTTGTAGCTAGAATATATCTGCA	Heat shock 70 kDa protein	chr12	nearly identical (1214) AT1G79920 | Symbols: | ATP binding | chr1:30058935-30062224 REVERSEmoderately similar to ( 269) HSP7C_PETHY Heat shock cognate 70 kDa protein - Petunia hybrida (Petunia)nearly identical (1122) loc_os01g08560 12001.m150497 protein heat shock 70 kDa protein 4, putative, expressedHSP70 DnaK dnaK dnaK hscA hscA PGSC0003DMT400080581	PGSC0003DMP400054654	20.2.1	stress.abiotic.heat	PGSC0003DMG401031379	pgsc0003dmp400054654
CUST_15497_PI426222305							1.39732	5238.51	1.01119	3448.76	1.15269	4463.41	0.935368	3042.02	0.858675	2670.5	1.96025	7537.56		0.0241		PGSC0003DMT400037472	GCACAAGGTTTGTAGCTTAGTGGATATGGGGTTTGAAAGTTTATCTTTTTAGTCATGTTA	Pollen-specific C2 domain containing protein	chr12	moderately similar to ( 234) AT3G17980 | Symbols: | C2 domain-containing protein | chr3:6152417-6153115 FORWARDweakly similar to ( 196) loc_os02g22130 12002.m07451 protein GTPase activating protein, putative, expressedC2 C2 PGSC0003DMT400037472	PGSC0003DMP400025475	27.3.11	RNA.regulation of transcription.C2H2 zinc finger family	PGSC0003DMG400014458	pgsc0003dmp400025475
CUST_15530_PI426222305				0.416555			1.19678	4563.92	1.18178	3940.27	1.10421	4504.7	0.83298	2736.41	0.498524	1541.46	1.10141	4329.36		0.0392		PGSC0003DMT400020044	GTTTTCCACTGCTGTGTTGCTGAAAATGGTTGTAAAAAGGATTGAAGATTGATCTGAATT	Cytidine deaminase 1, 2, 7	chr07	moderately similar to ( 278) AT2G19570 | Symbols: CDA1, AT-CDA1, DESZ | CDA1 (CYTIDINE DEAMINASE 1); cytidine deaminase | chr2:8470598-8471503 REVERSEweakly similar to ( 189) loc_os01g51540 12001.m11333 protein CDA1, putative, expressedPRK09027 dCMP_cyt_deam_2 Cdd PGSC0003DMT400020044	PGSC0003DMP400013676	23.2	nucleotide metabolism.degradation	PGSC0003DMG400007756	pgsc0003dmp400013676
CUST_15531_PI426222305	3.31355						0.592092	6.54713	1.96192	19.3428	1.36177	17.6207	0.767898	7.44224	0.954574	9.30901	0.598588	6.8407		0.0284		PGSC0003DMT400045971	GGGAACTCAAACTAATGAGGGATATGTTAGGTATGAAACTCATATTCTCAATAGTCTAAG	Protein kinase	chr07	highly similar to ( 696) AT5G56890 | Symbols: | protein kinase family protein | chr5:23010801-23015559 REVERSEmoderately similar to ( 246) NORK_PEA Nodulation receptor kinase precursor (EC 2.7.11.1) - Pisum sativum (Garden pea)highly similar to ( 662) loc_os01g51290 12001.m42702 protein ATP binding protein, putative, expressedPkinase_Tyr TyrKc PTKc S_TKc S_TKc Pkinase PTKc_Jak_rpt2 PTKc_Srm_Brk P…	PGSC0003DMP400031151	29.4.1.57	protein.postranslational modification.kinase.receptor like cytoplasmatic kinase VII	PGSC0003DMG400017836	pgsc0003dmp400031151
CUST_15544_PI426222305				0.304485			2.05432	241.939	1.42058	146.601	1.47255	198.343	1.30042	129.525	0.625509	58.3866	1.37139	161.002		0.0119		PGSC0003DMT400045965	GAACCTAGGCAGGTATTTTTCTTTAAATCTTTTTCCTGATGTAGTGATTAAAGAAGCTCC	ATPAO5	chr07	highly similar to ( 590) AT4G29720 | Symbols: ATPAO5 | ATPAO5 (Polyamine oxidase 5); amine oxidase/ electron carrier/ oxidoreductase | chr4:14553456-14555057 REVERSEweakly similar to ( 107) PAO_MAIZE Polyamine oxidase precursor (EC 1.5.3.11) - Zea mays (Maize)moderately similar to ( 429) loc_os01g51320 12001.m11313 protein peroxisomal N1-acetyl-spermine/spermidine oxidase, putative, expressedAmin…	PGSC0003DMP400031145	26.7	misc.oxidases - copper, flavone etc.	PGSC0003DMG400017833	pgsc0003dmp400031145
CUST_15552_PI426222305							1.25251	575.446	1.1355	460.707	0.946083	481.461	0.927723	367.917	0.984417	369.916	1.08326	516.613		0.00218		PGSC0003DMT400089754	AATGTTGAGTATAAGAGACGAGTGAGACAACAGGCTGAGCAGTATCCAGCTCTTTTCTGA	Ubiquitin carrier protein	chr07	PGSC0003DMT400089754	PGSC0003DMP400061429	35.2	not assigned.unknown	PGSC0003DMG400039325	pgsc0003dmp400061429
CUST_15560_PI426222305							1.11082	138.369	1.15848	121.63	1.21851	149.793	0.933945	96.3501	0.690995	67.2488	0.767265	93.7162		0.0375		PGSC0003DMT400034213	GAAACTGGAGTAAATTGTAAATGCAAGTTCAAAGCAGGTAAGAACTACCATAAACCAGAG	Conserved gene of unknown function	chr07	weakly similar to ( 101) AT5G56850 | Symbols: | unknown protein | chr5:22985432-22987011 REVERSE PGSC0003DMT400034213	PGSC0003DMP400023280	35.2	not assigned.unknown	PGSC0003DMG401013152	pgsc0003dmp400023280
CUST_15613_PI426222305				4.297			0.755757	6.03884	0.835412	5.90566	0.810634	6.65342	1.17787	8.74972	3.24749	21.1709	1.02042	8.60642		0.0148		PGSC0003DMT400011285	TCAGACCATTACCATCATCTCATCATCAAGGTTTTCAAGCAAATCTGGTTTGATATTCAA	Conserved gene of unknown function	chr09	very weakly similar to (90.5) AT5G01840 | Symbols: ATOFP1, OFP1 | OFP1 (OVATE FAMILY PROTEIN 1); protein binding / transcription repressor | chr5:324552-325364 FORWARDvery weakly similar to (90.9) loc_os05g39950 12005.m08172 protein plant-specific domain TIGR01568 family protein, expressedDUF623 PGSC0003DMT400011285	PGSC0003DMP400007842	33.99	development.unspecified	PGSC0003DMG400004418	pgsc0003dmp400007842
CUST_15618_PI426222305					0.426166		0.81399	17.7302	1.01323	18.8091	0.664331	14.1596	1.20095	38.8539	0.870238	16.2989	0.346894	7.75296		0.0322		PGSC0003DMT400097711	GAGGAAAAAGTCATGCATAGCAAGAGAAAGGTTCATGCATCGCTGGAGAAGATTCATGAA	Conserved gene of unknown function	chr09	PGSC0003DMT400097711	PGSC0003DMP400069386	35.2	not assigned.unknown	PGSC0003DMG400047282	pgsc0003dmp400069386
CUST_15620_PI426222305				2.59054			2.17728	2223.48	1.2628	1181.26	1.56178	1801.35	1.48262	1306.36	5.64032	4695.67	1.66405	1866.78		0.0144		PGSC0003DMT400004789	AAGCCTCTTCAACCATTTGTTTCTCCAAGACTGGCTGTGGAACTCTACCAAAATCTTTGA	Cytochrome P450	chr09	moderately similar to ( 260) AT4G31940 | Symbols: CYP82C4 | CYP82C4; electron carrier/ heme binding / iron ion binding / monooxygenase/ oxygen binding | chr4:15452040-15453966 FORWARDmoderately similar to ( 230) C82A3_SOYBN Cytochrome P450 82A3 (EC 1.14.-.-) (P450 CP6) - Glycine max (Soybean)weakly similar to ( 187) loc_os09g26980 12009.m05850 protein flavonoid 3-monooxygenase, putative, expresse…	PGSC0003DMP400003394	26.1	misc.cytochrome P450	PGSC0003DMG402001903	pgsc0003dmp400003394
CUST_15624_PI426222305				12.087			1.34514	10.4769	1.5001	10.4389	1.45405	13.5905	1.78338	12.25	16.2587	105.739	1.04982	8.08733		0.0411		PGSC0003DMT400004788	TGCTTTGGTTACTTACAGCCACGGCCCATGTCATCAATAAAATTGGATGCCCCAATCTGA	Gene of unknown function	chr09	moderately similar to ( 238) AT4G31940 | Symbols: CYP82C4 | CYP82C4; electron carrier/ heme binding / iron ion binding / monooxygenase/ oxygen binding | chr4:15452040-15453966 FORWARDmoderately similar to ( 232) C82A3_SOYBN Cytochrome P450 82A3 (EC 1.14.-.-) (P450 CP6) - Glycine max (Soybean)weakly similar to ( 149) loc_os09g26980 12009.m05850 protein flavonoid 3-monooxygenase, putative, expresse…	PGSC0003DMP400003393	26.1	misc.cytochrome P450	PGSC0003DMG401001903	pgsc0003dmp400003393
CUST_1568_PI426222305				0.346043			0.849686	23.8721	0.461186	11.905	0.833082	24.7084	1.10785	28.0582	0.294028	6.76277	0.508301	14.7215		0.00953		PGSC0003DMT400040422	AATTCAATCTTATTTAGGCAATGGAGTTCTCCCTCACTTTCCCTATAGTCTAAAAATTGC	Taxadien-5-alpha-ol O-acetyltransferase	chr06	highly similar to ( 502) AT2G40230 | Symbols: | transferase family protein | chr2:16803285-16804586 REVERSEweakly similar to ( 140) HCBT1_DIACA Anthranilate N-benzoyltransferase protein 1 (EC 2.3.1.144) (Anthranilate N-hydroxycinnamoyl/benzoyltransferase 1) - Dianthus caryophyllus (Carnation) (Clove pink)moderately similar to ( 232) loc_os01g01520 12001.m06797 protein anthranilate N-benzoyltransf…	PGSC0003DMP400027420	16.2	secondary metabolism.phenylpropanoids	PGSC0003DMG400015650	pgsc0003dmp400027420
CUST_1579_PI426222305					0.427013		1.61941	95.8244	0.797092	44.0511	0.604952	53.1505	1.03475	55.1918	0.282096	15.8786	0.69151	42.2861		0.0395		PGSC0003DMT400043631	GCAGCTTTTGACAATCATTTCTTCTGGAAATCCAAAGGAAGAAACATTTCCTAGATCCAG	Conserved gene of unknown function	chr06	moderately similar to ( 235) AT2G29970 | Symbols: | heat shock protein-related | chr2:12776601-12779784 FORWARDmoderately similar to ( 235) loc_os12g01360 12012.m04140 protein expressed protein PGSC0003DMT400043631	PGSC0003DMP400029605	20.2.1	stress.abiotic.heat	PGSC0003DMG400016941	pgsc0003dmp400029605
CUST_15791_PI426222305				0.183682			6.02062	2288.99	3.5361	1259.26	5.72834	2605.57	3.65557	1196.33	1.10588	350.7	3.1332	1280.23		0.0086		PGSC0003DMT400076466	GCCTTAAGACTTGAGAGTATTGTATTGTAATTATTCACCATCTCATCTTTCTCCTGGAAA	Gene of unknown function	chr08	PGSC0003DMT400076466	PGSC0003DMP400051803	35.2	not assigned.unknown	PGSC0003DMG400029736	pgsc0003dmp400051803
CUST_15794_PI426222305	2.28874			0.262189			0.767946	28.2744	1.75763	57.6011	0.740091	29.2745	0.72779	23.1958	0.201347	5.93059	1.37969	52.1057		0.0131		PGSC0003DMT400076420	GGATTCTCCATTTGAAGCTTGAAAGTCTGAAACTTTGATTGTTTTTTCAACCCTTTTGCT	Rnf5	chr08	weakly similar to ( 150) AT4G27470 | Symbols: | zinc finger (C3HC4-type RING finger) family protein | chr4:13735576-13736307 FORWARDweakly similar to ( 111) loc_os04g44820 12004.m09439 protein ring domain containing protein, putative, expressed PGSC0003DMT400076420	PGSC0003DMP400051769	29.5.11.4.2	protein.degradation.ubiquitin.E3.RING	PGSC0003DMG400029719	pgsc0003dmp400051769
CUST_15800_PI426222305				5.26128			0.916803	1075.36	0.633651	664.999	1.48656	1917.05	0.896433	850.506	4.82356	4292.92	1.32292	1470.02		0.00108		PGSC0003DMT400057820	GAGAGAGTACTCAGTTTTGGTAAAATTTAGAGAGTGTTGGAGCGTATTATTGTCCTTTTT	Conserved gene of unknown function	chr08	PGSC0003DMT400057820	PGSC0003DMP400038928	35.2	not assigned.unknown	PGSC0003DMG400022449	pgsc0003dmp400038928
CUST_15805_PI426222305				0.359243			1.29231	81.7266	1.09868	64.0777	0.457645	46.3129	1.08402	61.3164	0.464255	24.6278	0.585873	42.3388		0.0387		PGSC0003DMT400036038	TAAAGCAATTTACAGATGGGGCCCAAGATTTATATATCAGAGTCTCTGCATCTGATTTAG	Negative regulator of the PHO system	chr02	highly similar to ( 808) AT1G11340 | Symbols: | S-locus lectin protein kinase family protein | chr1:3814116-3817420 REVERSEmoderately similar to ( 340) SLSG3_BRAOL S-locus-specific glycoprotein S13 precursor (SLSG-13) (Fragment) - Brassica oleracea (Wild cabbage)highly similar to ( 701) loc_os03g35600 12003.m08696 protein serine/threonine-protein kinase receptor precursor, putative, expressedTyrK…	PGSC0003DMP400024482	30.2.17	signalling.receptor kinases.DUF 26	PGSC0003DMG400013882	pgsc0003dmp400024482
CUST_15824_PI426222305				0.168788			1.3488	1559.22	1.15619	1215.05	1.28489	1723.55	0.909291	934.311	0.227661	215.726	0.732183	894.251		0.00242		PGSC0003DMT400057529	GCAGATTTCACAGAAGAAGTGTAATTGGATTTTCACCTAACAGAACAGAGGAAAATATTC	COL domain class transcription factor	chr08	weakly similar to ( 120) AT5G54470 | Symbols: | zinc finger (B-box type) family protein | chr5:22114584-22115315 REVERSEvery weakly similar to (97.4) loc_os08g08120 12008.m26597 protein transcription factor/ zinc ion binding protein, putative, expressed PGSC0003DMT400057529	PGSC0003DMP400038715	27.3.7	RNA.regulation of transcription.C2C2(Zn) CO-like, Constans-like zinc finger family	PGSC0003DMG400022345	pgsc0003dmp400038715
CUST_15833_PI426222305							1.21291	87.6055	1.21571	76.8991	1.0247	77.206	1.24923	79.9306	0.736638	43.5129	1.07391	79.4809		0.0374		PGSC0003DMT400057802	TTAAAACTTTTATGTACCGGGTAACTCTGTCCCGCCAAGGCTTGGACAATTGCTTCTCTC	Conserved gene of unknown function	chr08	PGSC0003DMT400057802	PGSC0003DMP400038915	35.2	not assigned.unknown	PGSC0003DMG400022440	pgsc0003dmp400038915
CUST_15841_PI426222305							0.898443	26.6926	0.702316	17.6539	0.886917	24.4593	1.02906	20.9298	0.336686	6.44299	0.787664	21.5342		0.0199		PGSC0003DMT400057629	GAAAATATGTTTTGGTTTGTGCCATCTTTGCCTCACTTAATTCTGTGCTGCTTGGATATG	Sugar transporter	chr08	highly similar to ( 624) AT2G20780 | Symbols: | mannitol transporter, putative | chr2:8947496-8949170 REVERSEweakly similar to ( 150) STC_RICCO Sugar carrier protein C - Ricinus communis (Castor bean)highly similar to ( 592) loc_os04g44750 12004.m09432 protein arabinose-proton symporter, putative, expressedSugar_tr xylE PGSC0003DMT400057629	PGSC0003DMP400038783	34.2	transport.sugars	PGSC0003DMG400022377	pgsc0003dmp400038783
CUST_1585_PI426222305							0.89355	95.8764	0.625864	57.353	0.99161	112.225	0.923464	83.8698	0.496449	42.2694	0.940375	101.309		0.0393		PGSC0003DMT400040447	GAGTTGCAGATGGATAAGGCAGGTCTACTAAGAAGTGTTGTTGAGCATGTTAAAGATCTG	Transcription factor bHLH51	chr06	PGSC0003DMT400040447	PGSC0003DMP400027440	35.2	not assigned.unknown	PGSC0003DMG400015659	pgsc0003dmp400027440
CUST_15853_PI426222305				0.460763			1.17171	167.912	1.28097	157.845	0.730157	112.045	0.9592	113.853	0.539879	60.8005	1.01304	145.779		0.00406		PGSC0003DMT400036020	CTTGGGTATTGGCCTTAATTCTTCATCAACATCAGATAATAATTGGAGTCATACCTTGAT	Transcription factor	chr02	weakly similar to ( 110) AT1G61660 | Symbols: | basic helix-loop-helix (bHLH) family protein | chr1:22754603-22756171 REVERSEweakly similar to ( 113) loc_os05g42180 12005.m08391 protein conserved hypothetical protein PGSC0003DMT400036020	PGSC0003DMP400024468	17.5.3	hormone metabolism.ethylene.induced-regulated-responsive-activated	PGSC0003DMG400013875	pgsc0003dmp400024468
CUST_15869_PI426222305							0.837348	64.8148	1.00235	67.2366	0.720902	65.4068	0.980749	64.1221	0.862312	54.2979	1.14396	89.0409		0.0349		PGSC0003DMT400057581	GTGCTTAACCATTTTACATCGCCTTCATCAGATTTGTTCACCTCTGGTTATCTCTCTTCC	Eukaryotic translation initiation factor 3 subunit	chr02	weakly similar to ( 144) AT1G66070 | Symbols: | translation initiation factor-related | chr1:24596194-24597520 REVERSEweakly similar to ( 129) loc_os02g02990 12002.m05649 protein eukaryotic translation initiation factor 3, subunit 1 alpha, 35kDa, putative, expressedeIF3_subunit PGSC0003DMT400057581	PGSC0003DMP400038745	29.2.3	protein.synthesis.initiation	PGSC0003DMG400022359	pgsc0003dmp400038745
CUST_15883_PI426222305				4.38605			1.52803	7099.01	1.17884	5134.46	1.37166	7145.93	1.56216	6019.45	6.70203	24109.7	1.85947	8417.57		0.00324		PGSC0003DMT400057819	TTCATCTTCCATATGGCTGAGCGTTTTTTCTTAGGAAAATTAGGCGAGTTCGTAAATATT	Conserved gene of unknown function	chr08	PGSC0003DMT400057819	PGSC0003DMP400038927	35.2	not assigned.unknown	PGSC0003DMG400022448	pgsc0003dmp400038927
CUST_15892_PI426222305					9.66424		0.968607	163.46	0.742373	120.808	0.558445	103.198	0.709844	108.625	0.521104	72.1165	9.36084	1687.87		0.0158		PGSC0003DMT400076444	GTTATTAATGCAAGTTATACTCTCGTGGGTGACACCATCTTCCATTCCATACATTCTAAG	DNA binding protein	chr08	PGSC0003DMT400076444	PGSC0003DMP400051788	35.2	not assigned.unknown	PGSC0003DMG400029728	pgsc0003dmp400051788
CUST_15893_PI426222305	2.73007						1.00722	226.464	2.74979	547.683	0.735715	192.564	1.07156	208.329	0.667718	122.979	1.0044	233.479		0.00152		PGSC0003DMT400036036	GAGAGTTGTCAAATGTAGTTAGTTATGTTGGAGCAATGTAACTAACACTCGGTTTGGATC	E3 ubiquitin ligase PUB14	chr02	moderately similar to ( 329) AT4G21350 | Symbols: B80, PUB8 | PUB8 (PLANT U-BOX 8); binding / protein binding / ubiquitin-protein ligase/ zinc ion binding | chr4:11356143-11357267 REVERSEweakly similar to ( 128) SPL11_ORYSA Spotted leaf protein 11 (Spotted leaf11) (Cell death-related protein SPL11) - Oryza sativa (Rice)weakly similar to ( 161) loc_os08g04470 12008.m04590 protein ubiquitin-protein…	PGSC0003DMP400024480	29.5.11.4.2	protein.degradation.ubiquitin.E3.RING	PGSC0003DMG400013880	pgsc0003dmp400024480
CUST_15933_PI426222305				0.466921			1.37036	192.524	1.21481	152.449	0.819786	125.995	0.926584	112.7	0.639852	73.1662	0.969111	142.501		0.0154		PGSC0003DMT400036021	CTTGGGTATTGGCCTTAATTCTTCATCAACATCAGATAATAATTGGAGTCATACCTTGAT	Transcription factor	chr08	weakly similar to ( 169) AT1G61660 | Symbols: | basic helix-loop-helix (bHLH) family protein | chr1:22754603-22756171 REVERSEweakly similar to ( 182) loc_os05g42180 12005.m08391 protein conserved hypothetical protein PGSC0003DMT400036021	PGSC0003DMP400024469	17.5.3	hormone metabolism.ethylene.induced-regulated-responsive-activated	PGSC0003DMG400013875	pgsc0003dmp400024469
CUST_15940_PI426222305							0.775919	5125.56	0.798451	4702.02	0.744322	5052.5	0.993853	5643.97	0.727815	3981.56	0.725239	4938.77		0.0411		PGSC0003DMT400057709	TCCACAAAACTTTGTTTTGTGATCAGCTCGGAAAAATGGCTGGTGGTGGTGGTATTGGTC	Hexose transporter 1	chr02	highly similar to ( 715) AT1G11260 | Symbols: STP1, ATSTP1 | STP1 (SUGAR TRANSPORTER 1); carbohydrate transmembrane transporter/ sugar:hydrogen symporter | chr1:3777460-3780133 FORWARDhighly similar to ( 739) STC_RICCO Sugar carrier protein C - Ricinus communis (Castor bean)highly similar to ( 610) loc_os07g01560 12007.m28944 protein sugar transport protein 1, putative, expressedSugar_tr xylE PGS…	PGSC0003DMP400038840	34.2	transport.sugars	PGSC0003DMG400022402	pgsc0003dmp400038840
CUST_15941_PI426222305				5.05688			0.909492	1129.72	0.695884	778.1	1.48989	2049.84	0.85341	887.423	4.59919	4427.35	1.322	1618.53		0.00433		PGSC0003DMT400057821	CCGGCGCCCATTGTATAGTGTTTTCGAACTTAATTTTCAATCTTCCCCTAAAACATTCTT	Conserved gene of unknown function	chr08	PGSC0003DMT400057821	PGSC0003DMP400038929	35.2	not assigned.unknown	PGSC0003DMG400022450	pgsc0003dmp400038929
CUST_15955_PI426222305				0.225994			1.54573	29.3477	0.974182	17.0123	1.76632	35.4252	1.0011	17.5017	0.349324	5.21519	0.809768	15.8374		0.00532		PGSC0003DMT400076400	CAAATCAAGCAATGATGATGATTTCTTCTTAGAATTAGGGCCCGTTTGGATTGACTTAAA	Squamosa promoter binding	chr02	very weakly similar to (89.7) SBP1_ANTMA Squamosa promoter-binding protein 1 - Antirrhinum majus (Garden snapdragon) PGSC0003DMT400076400	PGSC0003DMP400051753	27.3.28	RNA.regulation of transcription.SBP,Squamosa promoter binding protein family	PGSC0003DMG401029709	pgsc0003dmp400051753
CUST_15973_PI426222305							0.702824	481.955	0.824429	525.645	0.68139	495.844	0.85184	504.356	0.839434	475.492	0.964298	690.697		0.0298		PGSC0003DMT400057752	GCGAAAACTATTCTAGAGCTTGATAGTAAGAAGAGGGTGCTTTGTGCCACTTCTGGGATG	Pak inhibitor skb15	chr08	moderately similar to ( 385) AT1G65030 | Symbols: | transducin family protein / WD-40 repeat family protein | chr1:24156798-24158511 FORWARDmoderately similar to ( 291) loc_os12g42150 12012.m07994 protein nucleotide binding protein, putative, expressedWD40 PGSC0003DMT400057752	PGSC0003DMP400038873	35.2	not assigned.unknown	PGSC0003DMG400022420	pgsc0003dmp400038873
CUST_15996_PI426222305							1.1773	92.1831	1.52427	107.231	1.03798	83.5659	1.00798	68.6055	0.679399	43.4673	0.690253	60.0793		0.0355		PGSC0003DMT400057760	TCGTGGAAAGTTTTGACGTGTTCTTCTAGGCTTCAGGAGTACGATCAATCACCTTTCACC	WD-40 repeat family protein / katanin p80 subunit	chr02	moderately similar to ( 226) AT1G11160 | Symbols: | nucleotide binding | chr1:3733406-3739363 FORWARDweakly similar to ( 125) loc_os04g58130 12004.m10695 protein katanin p80 WD40-containing subunit B1 homolog 1, putative, expressed PGSC0003DMT400057760	PGSC0003DMP400038880	31.1	cell.organisation	PGSC0003DMG400022423	pgsc0003dmp400038880
CUST_16082_PI426222305							1.8254	11006.4	1.5156	8078.19	1.52511	9487.45	1.28591	6654.91	0.978549	4786.7	1.24275	7711.8		0.0154		PGSC0003DMT400040040	GACCTGATAATGAAATCAGCTTGATCCAAAGAGTTCCACATCTTCTCTATATTGTATTTG	Alpha/beta hydrolase	chr02	moderately similar to ( 488) AT4G36530 | Symbols: | hydrolase, alpha/beta fold family protein | chr4:17240120-17241770 REVERSEmoderately similar to ( 417) loc_os02g47620 12002.m33833 protein catalytic/ hydrolase, putative, expressedMhpC PGSC0003DMT400040040	PGSC0003DMP400027144	28.2	DNA.repair	PGSC0003DMG400015488	pgsc0003dmp400027144
CUST_16097_PI426222305					3.53502		0.549435	7.26813	0.488021	5.5821	1.11969	16.3428	0.799412	9.48066	0.71586	7.82415	1.94226	26.1352		0.0244		PGSC0003DMT400040065	CAATAGGTATGTGTTTCGTTTTCTCTTGGAGAAAAGTTTAGTTTTGTCCGTATTACTTGC	Conserved gene of unknown function	chr02	very weakly similar to (84.0) loc_os07g26520 12007.m06929 protein expressed protein PGSC0003DMT400040065	PGSC0003DMP400027163	35.2	not assigned.unknown	PGSC0003DMG400015499	pgsc0003dmp400027163
CUST_16100_PI426222305				0.317532			2.1148	1936.5	1.34251	1089.47	1.87671	1778.65	1.53849	1219.32	0.671517	501.857	1.43028	1366.09		0.000329		PGSC0003DMT400026970	GGTGGACACTCTAGGATCTTTTGAGGAAATTTTTATGGAAGAAGATTCTTGCATTGATTT	Conserved gene of unknown function	chr02	weakly similar to ( 158) AT5G67020 | Symbols: | unknown protein | chr5:26749962-26751146 FORWARDweakly similar to ( 150) loc_os09g28340 12009.m05985 protein expressed protein PGSC0003DMT400026970	PGSC0003DMP400018389	35.2	not assigned.unknown	PGSC0003DMG400010402	pgsc0003dmp400018389
CUST_1613_PI426222305				0.27926	0.412815		1.36555	94.8469	0.699055	46.7149	0.763723	70.1381	1.05774	63.53	0.381343	22.189	0.56372	40.5575		0.0145		PGSC0003DMT400043632	GCAGCTTTTGACAATCATTTCTTCTGGAAATCCAAAGGAAGAAACATTTCCTAGATCCAG	Conserved gene of unknown function	chr06	highly similar to ( 606) AT2G29970 | Symbols: | heat shock protein-related | chr2:12776601-12779784 FORWARDmoderately similar to ( 310) loc_os11g01330 12011.m04338 protein expressed protein PGSC0003DMT400043632	PGSC0003DMP400029606	20.2.1	stress.abiotic.heat	PGSC0003DMG400016941	pgsc0003dmp400029606
CUST_16154_PI426222305							0.976109	232.082	1.19941	248.195	0.869136	212.461	0.734931	155.743	0.793227	152.102	0.979967	237.146		0.0137		PGSC0003DMT400040063	TTTCAAGTTCAACTGGAATCTGTAGCAGCAGTATATTTCCAATCCGTGGCTCCTGCACCA	C2H2L domain class transcription factor	chr02	moderately similar to ( 293) AT5G66730 | Symbols: | zinc finger (C2H2 type) family protein | chr5:26641914-26643883 REVERSEmoderately similar to ( 281) loc_os03g10140 12003.m06467 protein nucleic acid binding protein, putative, expressed PGSC0003DMT400040063	PGSC0003DMP400027161	27.3.11	RNA.regulation of transcription.C2H2 zinc finger family	PGSC0003DMG400015498	pgsc0003dmp400027161
CUST_16167_PI426222305							1.1938	151.998	1.30544	143.697	1.01277	138.421	1.03577	112.224	1.74445	178.111	1.69883	245.39		0.0467		PGSC0003DMT400026984	ATTGTCCCCACTTCTTGCTCACTGTACTTTCTGATGTTGTTTCTCAATCCAAGCCGTGTC	Oxidoreductase	chr02	moderately similar to ( 369) AT2G46890 | Symbols: | oxidoreductase, acting on the CH-CH group of donors | chr2:19266879-19268134 REVERSEmoderately similar to ( 337) loc_os04g01510 12004.m05468 protein membrane protein, putative, expressedDUF1295 COG3752 PGSC0003DMT400026984	PGSC0003DMP400018398	35.2	not assigned.unknown	PGSC0003DMG400010408	pgsc0003dmp400018398
CUST_16211_PI426222305							1.48742	224.852	1.41001	187.513	1.34696	209.506	1.04597	136.924	0.748873	91.7958	1.22503	190.339		0.0489		PGSC0003DMT400040097	GAGTTTCCCAGCTCTACAGTTCAATTTGAATAGGAATTTTGATGTCTTTATTGTCTCTAC	Conserved gene of unknown function	chr02	weakly similar to ( 172) AT5G66450 | Symbols: | phosphatidic acid phosphatase-related / PAP2-related | chr5:26534978-26535951 FORWARDweakly similar to ( 168) loc_os02g47570 12002.m33832 protein PAP2 superfamily protein, expressedPAP2_dolichyldiphosphatase PGSC0003DMT400040097	PGSC0003DMP400027187	26.13	misc.acid and other phosphatases	PGSC0003DMG400015511	pgsc0003dmp400027187
CUST_16228_PI426222305				0.414137			1.1578	627.078	1.15049	542.721	1.16066	644.939	0.835232	396.526	0.479488	208.152	0.652012	378.712		0.00242		PGSC0003DMT400062149	CTTTTAGATCAAATGTAACAATTTCAAGTACTGCTTCCTCTCCTGGCTACACCTTAAGAG	Conserved gene of unknown function	chr02	weakly similar to ( 178) AT5G16030 | Symbols: | unknown protein | chr5:5238242-5240578 FORWARD PGSC0003DMT400062149	PGSC0003DMP400041828	35.2	not assigned.unknown	PGSC0003DMG400024185	pgsc0003dmp400041828
CUST_16249_PI426222305							0.666565	120.729	0.367909	64.8287	0.495828	91.9199	0.864474	139.698	0.841989	122.201	0.844284	164.202		0.0402		PGSC0003DMT400040021	ATGTCATTTCCAGACACTTATCTTGGTTCTTCACCTCTTACGGTAGTACAACAGCAACAA	Transcription factor bHLH63	chr02	weakly similar to ( 163) AT4G34530 | Symbols: CIB1 | CIB1 (CRYPTOCHROME-INTERACTING BASIC-HELIX-LOOP-HELIX 1); DNA binding / transcription factor | chr4:16498466-16499946 FORWARDweakly similar to ( 162) loc_os09g29830 12009.m06134 protein DNA binding protein, putative, expressed PGSC0003DMT400040021	PGSC0003DMP400027130	27.3.6	RNA.regulation of transcription.bHLH,Basic Helix-Loop-Helix family	PGSC0003DMG400015482	pgsc0003dmp400027130
CUST_16264_PI426222305				4.39271			0.738495	14.9561	1.07461	18.6981	1.32337	24.4448	1.36053	22.0983	3.24399	47.3469	1.17932	22.5667		0.0348		PGSC0003DMT400016212	GTACAGTGACATTACAAGGCGAGTTCAAGAAATATGGAGATAAGGTTGATTTAGTAGTTT	N-acetyltransferase	chr04	weakly similar to ( 137) AT3G22560 | Symbols: | GCN5-related N-acetyltransferase (GNAT) family protein | chr3:7998915-7999442 REVERSEvery weakly similar to (97.8) loc_os03g58010 12003.m10713 protein N-acetyltransferase, putative, expressed PGSC0003DMT400016212	PGSC0003DMP400011240	26.24	misc.GCN5-related N-acetyltransferase	PGSC0003DMG400006337	pgsc0003dmp400011240
CUST_16400_PI426222305				0.436441			1.27851	864.038	0.847664	506.715	1.16068	820.699	0.985126	577.518	0.557993	310.311	1.11829	787.661		0.00342		PGSC0003DMT400060674	GATTGAAGATGGATCGGATAAAGGGAAGGAATTTGCAGTGATGACTCTTTTGCAGCTATG	Ubiquitin-protein ligase	chr04	moderately similar to ( 499) AT4G16490 | Symbols: | binding | chr4:9293891-9295530 REVERSEweakly similar to ( 188) SPL11_ORYSA Spotted leaf protein 11 (Spotted leaf11) (Cell death-related protein SPL11) - Oryza sativa (Rice)moderately similar to ( 372) loc_os07g39590 12007.m08201 protein spotted leaf protein 11, putative, expressed PGSC0003DMT400060674	PGSC0003DMP400040838	29.5.11.4.2	protein.degradation.ubiquitin.E3.RING	PGSC0003DMG400023602	pgsc0003dmp400040838
CUST_16406_PI426222305							1.33863	3766.22	0.911566	2272.9	1.17912	3442.75	1.46679	3568.05	1.87238	4280.24	1.3861	4001.17		0.00829		PGSC0003DMT400016261	CTTGGGGTCGATTAAAGCTTTTGTGGGTGCATATATAGCGAGTTTAAATGTATTTTTTCA	Cytochrome P450	chr04	weakly similar to ( 199) AT2G45550 | Symbols: CYP76C4 | CYP76C4; electron carrier/ heme binding / iron ion binding / monooxygenase/ oxygen binding | chr2:18773541-18775654 REVERSEweakly similar to ( 183) C75A3_PETHY Flavonoid 3',5'-hydroxylase 2 (EC 1.14.13.88) (F3'5'H) (Cytochrome P450 75A3) (CYPLXXVA3) - Petunia hybrida (Petunia)weakly similar to ( 197) loc_os09g08990 12009.m04166 protein flavo…	PGSC0003DMP400011272	26.1	misc.cytochrome P450	PGSC0003DMG400006354	pgsc0003dmp400011272
CUST_16416_PI426222305							1.39743	3851.83	0.956123	2325.05	1.13927	3307.43	1.50121	3554.04	1.96179	4397.01	1.44327	4071.97		0.0124		PGSC0003DMT400016263	CTTGGGGTCGATTAAAGCTTTTGTGGGTGCATATATAGCGAGTTTAAATGTATTTTTTCA	Flavonoid 3-hydroxylase	chr04	moderately similar to ( 344) AT5G07990 | Symbols: TT7, CYP75B1, D501 | TT7 (TRANSPARENT TESTA 7); flavonoid 3'-monooxygenase/ oxygen binding | chr5:2560437-2562859 FORWARDmoderately similar to ( 343) C71E1_SORBI Cytochrome P450 71E1 (EC 1.14.13.68) (4-hydroxyphenylacetaldehyde oxime monooxygenase) - Sorghum bicolor (Sorghum) (Sorghum vulgare)moderately similar to ( 393) loc_os09g26970 12009.m0584…	PGSC0003DMP400011274	26.1	misc.cytochrome P450	PGSC0003DMG400006354	pgsc0003dmp400011274
CUST_16430_PI426222305							1.38813	3653.68	0.916812	2149.44	1.18127	3264.03	1.50047	3453.14	2.00223	4325.8	1.51071	4100.34		0.00342		PGSC0003DMT400016262	CTTGGGGTCGATTAAAGCTTTTGTGGGTGCATATATAGCGAGTTTAAATGTATTTTTTCA	Cytochrome P450	chr04	moderately similar to ( 221) AT2G45550 | Symbols: CYP76C4 | CYP76C4; electron carrier/ heme binding / iron ion binding / monooxygenase/ oxygen binding | chr2:18773541-18775654 REVERSEmoderately similar to ( 212) C71E1_SORBI Cytochrome P450 71E1 (EC 1.14.13.68) (4-hydroxyphenylacetaldehyde oxime monooxygenase) - Sorghum bicolor (Sorghum) (Sorghum vulgare)moderately similar to ( 223) loc_os09g26970…	PGSC0003DMP400011273	26.1	misc.cytochrome P450	PGSC0003DMG400006354	pgsc0003dmp400011273
CUST_16433_PI426222305				2.52279			0.582751	15.2369	0.92327	23.1307	0.840741	23.0595	0.982556	22.3529	1.47016	31.6045	0.920662	24.6613		0.0169		PGSC0003DMT400027952	AATTAATATTGTAACCAACCCCTACCCTCCTCTCCAGATACTAGTAGCAGTTATGCTCTG	Glutaredoxin	chr04	weakly similar to ( 115) AT1G03020 | Symbols: | glutaredoxin family protein | chr1:698207-698515 REVERSEvery weakly similar to (94.0) loc_os01g27140 12001.m09165 protein glutaredoxin, putative, expressedGRX_GRXh_1_2_like PGSC0003DMT400027952	PGSC0003DMP400019047	21.4	redox.glutaredoxins	PGSC0003DMG400010768	pgsc0003dmp400019047
CUST_16447_PI426222305				0.294386			1.11582	894.796	1.07259	776.834	0.939739	841.304	0.884566	618.978	0.328481	217.313	0.698365	589.673		0.00506		PGSC0003DMT400016258	TTTCACATCTTACCCTTGCTTAGCAACACTTCAGTGTCGTCATCAAGTCTCTAAGACATA	GRAS family transcription factor	chr04	highly similar to ( 632) AT1G07530 | Symbols: SCL14, ATGRAS2, GRAS2 | SCL14 (SCARECROW-LIKE 14); transcription factor | chr1:2313828-2316137 REVERSEmoderately similar to ( 233) CIGR1_ORYSA Chitin-inducible gibberellin-responsive protein 1 - Oryza sativa (Rice)highly similar to ( 652) loc_os03g48450 12003.m101444 protein DELLA protein RGL1, putative, expressedGRAS PGSC0003DMT400016258	PGSC0003DMP400011269	27.3.21	RNA.regulation of transcription.GRAS transcription factor family	PGSC0003DMG400006352	pgsc0003dmp400011269
CUST_16463_PI426222305		3.60206		3.18258	2.71983		0.245611	42.296	0.258442	36.9888	0.884705	151.116	0.48507	68.0244	0.781676	111.237	0.66802	118.576		0.0303		PGSC0003DMT400027943	CAGCTCCTAAACCTAAGACGGGTTGAAACTAATTAATTAATTAAGTCTTTGGGAATTCCA	Gene of unknown function	chr04	PGSC0003DMT400027943	PGSC0003DMP400019038	35.2	not assigned.unknown	PGSC0003DMG400010759	pgsc0003dmp400019038
CUST_16496_PI426222305				0.351228			1.30297	351.181	1.12949	265.321	0.905264	250.516	1.09147	262.679	0.457638	99.2254	0.895373	245.794		0.0227		PGSC0003DMT400069306	GTGCATGCTACTATGATGAACAACCTAATAATGTGAAAGTGAAATCTCTTGTGGTATGAA	C3HL domain class transcription factor	chr06	moderately similar to ( 360) AT2G01940 | Symbols: SGR5, ATIDD15 | nucleic acid binding / transcription factor/ zinc ion binding | chr2:432652-434917 FORWARDmoderately similar to ( 363) loc_os09g27650 12009.m05916 protein zinc finger, C2H2 type family protein, expressed PGSC0003DMT400069306	PGSC0003DMP400046794	27.3.11	RNA.regulation of transcription.C2H2 zinc finger family	PGSC0003DMG400026959	pgsc0003dmp400046794
CUST_16504_PI426222305							1.10083	90.5309	1.2875	92.3166	0.598626	50.416	0.81201	58.1803	0.560215	37.392	0.979351	81.7146		0.0139		PGSC0003DMT400069452	GCACTGTACATAGAATATCCATTTTTTGTGTGATGATTGCTGAGTTGATACTAGGTGTTA	IS10 transposase	chr06	very weakly similar to (82.4) AT3G48020 | Symbols: | FUNCTIONS IN: molecular_function unknown; INVOLVED IN: biological_process unknown; LOCATED IN: chloroplast; EXPRESSED IN: 11 plant structures; EXPRESSED DURING: 4 anthesis, LP.04 four leaves visible; BEST Arabidopsis thaliana protein match is: F-box family protein-related (TAIR:AT5G62860.1); Has 38 Blast hits to 38 proteins in 8 species: Archae…	PGSC0003DMP400046879	29.5.11.4.3.2	protein.degradation.ubiquitin.E3.SCF.FBOX	PGSC0003DMG400026998	pgsc0003dmp400046879
CUST_16513_PI426222305							1.8883	603.136	1.66181	465.052	1.81711	594.966	1.27513	348.939	1.0236	263.521	1.58195	515.415		0.0372		PGSC0003DMT400069420	GCCTAAGCCTTTGAGGTTTTATGTTGATATGTGGAAGAAGTATGGTGGATAATGATAAAA	S-adenosylmethionine-dependent methyltransferase	chr06	moderately similar to ( 315) AT5G63100 | Symbols: | unknown protein | chr5:25314434-25315423 REVERSEweakly similar to ( 160) loc_os02g28820 12002.m08026 protein expressed protein PGSC0003DMT400069420	PGSC0003DMP400046866	35.2	not assigned.unknown	PGSC0003DMG400026990	pgsc0003dmp400046866
CUST_16520_PI426222305				2.46272			1.14388	11894.1	1.2785	12258.7	0.954137	11522.4	0.932478	8474.84	2.81706	24026.9	1.49761	16780.3		0.00299		PGSC0003DMT400069586	ATGTAATCTTGGTTGTGTAAAGTTTGGACATGGCTTGATCTTCATCTACATCATTGTTGT	Kunitz trypsin inhibitor	chr06	weakly similar to ( 192) AT1G17860 | Symbols: | trypsin and protease inhibitor family protein / Kunitz family protein | chr1:6149343-6149933 FORWARDvery weakly similar to (97.1) IAAS_ORYSA Alpha-amylase/subtilisin inhibitor precursor (RASI) - Oryza sativa (Rice)very weakly similar to (97.1) loc_os04g44470 12004.m09406 protein alpha-amylase/subtilisin inhibitor, putative, expressedSTI Kunitz_legum…	PGSC0003DMP400046980	20.1.7.6.1	stress.biotic.PR-proteins.proteinase inhibitors.trypsin inhibitor	PGSC0003DMG400027052	pgsc0003dmp400046980
CUST_16538_PI426222305							1.22806	2893.14	1.23991	2580.59	1.03648	2674.09	1.0771	2196.7	0.861632	1660.5	1.12456	2751.09		0.0148		PGSC0003DMT400069173	GGCTTTGGGTCCTGCTGGTTTATGTAGTTATTTATGCTTGTGTACCTTCTTTTCTTCCTT	Conserved gene of unknown function	chr06	moderately similar to ( 474) AT2G43320 | Symbols: | unknown protein | chr2:17996874-17999158 REVERSEmoderately similar to ( 448) loc_os04g41500 12004.m35163 protein expressed protein PGSC0003DMT400069173	PGSC0003DMP400046707	35.2	not assigned.unknown	PGSC0003DMG400026907	pgsc0003dmp400046707
CUST_16561_PI426222305	0.486611			0.205562			4.03902	5785.47	1.96543	2539.64	1.57563	3265.99	2.39692	2975.89	0.830271	984.159	2.04767	3148.48		0.0111		PGSC0003DMT400069511	ATTCTGATCAGGGTGGAGCAGATCATGAAGGACTGTCAACTGTATCTGAGAGTGAAAAGT	Nam 1	chr06	moderately similar to ( 262) AT3G49530 | Symbols: anac062 | anac062 (Arabidopsis NAC domain containing protein 62); transcription factor | chr3:18362639-18364717 REVERSEweakly similar to ( 164) NAC76_ORYSA NAC domain-containing protein 76 (ONAC076) - Oryza sativa (Rice)weakly similar to ( 194) loc_os08g06140 12008.m26586 protein ANAC014, putative, expressedNAM PGSC0003DMT400069511	PGSC0003DMP400046923	33.99	development.unspecified	PGSC0003DMG402027023	pgsc0003dmp400046923
CUST_16570_PI426222305							1.65493	9717.99	1.94194	9910.24	1.69021	10012.6	1.40301	7049.43	0.991606	4699.92	1.28883	7749.83		0.0113		PGSC0003DMT400069555	GTCCGAGAAGAGTCAGAAAGATGTAGTGAAGATTTTTGTGCATCATATATTTTAGGATGT	Sigma factor	chr06	highly similar to ( 554) AT1G64860 | Symbols: SIGA, SIG1, SIG2, SIGB, RPOD1 | SIGA (SIGMA FACTOR A); DNA binding / DNA-directed RNA polymerase/ sigma factor/ transcription factor | chr1:24098497-24100746 FORWARDmoderately similar to ( 415) loc_os08g06630 12008.m26470 protein RNA polymerase sigma factor rpoD, putative, expressedPRK07406 PRK05901 RpoD PRK07921 PRK07405 PRK05949 PRK07598 PRK09210 PR…	PGSC0003DMP400046954	27.2	RNA.transcription	PGSC0003DMG400027038	pgsc0003dmp400046954
CUST_16591_PI426222305				2.54242			5.41202	630.112	5.55805	546.325	4.80908	630.507	3.8514	372.529	13.7596	1243.9	3.80404	536.029		0.00537		PGSC0003DMT400069392	CGATTAGGCAGAATCAATCTTTCATAAGTCCTACTGTAAAGGTTTTGTACTGTGTTAATC	BTB/POZ domain-containing protein	chr06	moderately similar to ( 370) AT5G63160 | Symbols: BT1 | BT1 (BTB AND TAZ DOMAIN PROTEIN 1); protein binding / transcription regulator | chr5:25333485-25335399 REVERSEmoderately similar to ( 249) loc_os01g66890 12001.m43320 protein protein binding protein, putative, expressed PGSC0003DMT400069392	PGSC0003DMP400046847	29.5.11.4.5.2	protein.degradation.ubiquitin.E3.BTB/POZ Cullin3.BTB/POZ	PGSC0003DMG401026984	pgsc0003dmp400046847
CUST_16593_PI426222305							0.728943	231.386	1.20723	357.482	0.605238	219.171	1.12382	328.196	1.44243	375.588	1.35771	458.673		0.0329		PGSC0003DMT400069547	CACGATTTACGCTAGTTTGTTATTCGAATTTGAGCAGGTCATTATGTATCAACTATGGTA	Nucleic acid binding protein	chr06	moderately similar to ( 230) AT4G17720 | Symbols: | RNA recognition motif (RRM)-containing protein | chr4:9862660-9864498 REVERSEmoderately similar to ( 236) loc_os06g02240 12006.m04958 protein nucleic acid binding protein, putative, expressed PGSC0003DMT400069547	PGSC0003DMP400046949	27.4	RNA.RNA binding	PGSC0003DMG400027035	pgsc0003dmp400046949
CUST_16603_PI426222305				0.208511			3.22502	1339.82	1.64537	603.668	1.42798	782.775	1.86941	667.032	0.672451	233.895	1.64887	741.822		0.0349		PGSC0003DMT400069510	AGATCATGAAGGACTGTCAACTGTATCTGAGGTAAGTCTCCCTAATCCCTCATGAAAAAA	Nam 1	chr06	PGSC0003DMT400069510	PGSC0003DMP400046922	35.2	not assigned.unknown	PGSC0003DMG402027023	pgsc0003dmp400046922
CUST_16614_PI426222305					13.7445		0.759613	5.57569	1.04424	7.00654	0.96678	7.42958	0.935092	5.96809	0.916544	5.52393	10.4405	79.8441		0.00356		PGSC0003DMT400069218	GCTACTGATCGATCGAGCAGGCTATCTAATAAATAATGTGTTAGGAGATTTGTACAATAA	1-aminocyclopropane-1-carboxylate oxidase	chr06	highly similar to ( 506) AT5G24530 | Symbols: DMR6 | DMR6 (DOWNY MILDEW RESISTANT 6); oxidoreductase/ oxidoreductase, acting on paired donors, with incorporation or reduction of molecular oxygen, 2-oxoglutarate as one donor, and incorporation of one atom each of oxygen into both donors | chr5:8378964-8383154 FORWARDmoderately similar to ( 223) FL3H_MALDO Naringenin,2-oxoglutarate 3-dioxygenase (E…	PGSC0003DMP400046739	17.5.1	hormone metabolism.ethylene.synthesis-degradation	PGSC0003DMG401026923	pgsc0003dmp400046739
CUST_16618_PI426222305		2.05197		4.52594			0.433921	2693.87	0.572285	3634.2	0.890394	5691.48	0.643307	3595.99	1.9639	9841.51	0.810302	5733.55		0.00657		PGSC0003DMT400069145	CCAAGACCTTGCTCGTTTTGCTGTTCAGGATTATAACAAGAAAGAGGTTAATTATAATGA	Multicystatin	chr06	very weakly similar to (97.8) AT3G12490 | Symbols: ATCYSB | cysteine protease inhibitor, putative / cystatin, putative | chr3:3960523-3961777 REVERSEmoderately similar to ( 358) CYTM_SOLTU Multicystatin (MC) - Solanum tuberosum (Potato)very weakly similar to (95.9) loc_os01g16430 12001.m08239 protein multidomain cystatin, putative, expressed PGSC0003DMT400069145	PGSC0003DMP400046691	29.5.3	protein.degradation.cysteine protease	PGSC0003DMG400026899	pgsc0003dmp400046691
CUST_16629_PI426222305					2.04108		0.546152	1177.05	0.934794	1803.27	0.819915	1816.5	0.84558	1582.83	0.971662	1715.69	1.11474	2520.95		0.03		PGSC0003DMT400069506	TTTACATTCTAGTGTGCGCTTTCTTGGATCTTTGCTCATTGTGCTTCTGGTGTAAGGGAG	Chloroplast-specific ribosomal protein	chr06	moderately similar to ( 324) AT5G24490 | Symbols: | 30S ribosomal protein, putative | chr5:8365690-8367178 FORWARDmoderately similar to ( 318) RR30_SPIOL Plastid-specific 30S ribosomal protein 1, chloroplast precursor (PSRP-1) (CS-S5) (CS5) (S22) (Ribosomal protein 1) - Spinacia oleracea (Spinach)moderately similar to ( 266) loc_os03g63950 12003.m35647 protein plastid-specific 30S ribosomal prote…	PGSC0003DMP400046919	29.2.1.1.1.1.530	protein.synthesis.ribosomal protein.prokaryotic.chloroplast.30S subunit.S30A	PGSC0003DMG400027021	pgsc0003dmp400046919
CUST_16634_PI426222305				0.426528			2.00798	3039.48	1.36403	1806.68	1.56827	2430.68	1.27181	1680.13	0.85646	1047.97	1.04764	1617.66		0.0375		PGSC0003DMT400069678	GTTGTATTCTTGTATGCAAATCAAAATACTCTGGGCAGAGGATAGACAAACCATTATATC	Boron transporter	chr06	nearly identical (1050) AT3G62270 | Symbols: | anion exchange family protein | chr3:23042528-23045633 REVERSEnearly identical (1066) loc_os12g37840 12012.m26773 protein boron transporter 1, putative, expressedHCO3_cotransp PGSC0003DMT400069678	PGSC0003DMP400047056	34.18	transport.unspecified anions	PGSC0003DMG400027088	pgsc0003dmp400047056
CUST_16635_PI426222305				0.364897			1.1782	254.051	0.93777	178.092	0.817896	190.821	0.718414	138.774	0.429922	75.8628	0.710045	157.696		0.0447		PGSC0003DMT400069702	GGGATGATAAGTTAACTGTATGGTAGGTCCTTGTAAAATATTTCGAAAAAACGTAGACGT	Conserved gene of unknown function	chr06	weakly similar to ( 146) loc_os04g39170 12004.m08906 protein expressed protein PGSC0003DMT400069702	PGSC0003DMP400047079	35.2	not assigned.unknown	PGSC0003DMG400027097	pgsc0003dmp400047079
CUST_16643_PI426222305				0.283805	0.337335		2.42931	4137.72	1.48102	2260.54	1.1067	2237.34	1.45368	2152.86	0.68945	996.664	0.819492	1542.57		0.0294		PGSC0003DMT400091458	GAGAAAACTTTCCTATGTGATAGGTTGAAGACAAAGAAGAAGAAGAGGCATCCTGCTTGA	Bcl-2-associated athanogene	chr06	very weakly similar to (85.5) AT1G12060 | Symbols: ATBAG5 | ATBAG5 (ARABIDOPSIS THALIANA BCL-2-ASSOCIATED ATHANOGENE 5); protein binding | chr1:4076334-4077024 FORWARD PGSC0003DMT400091458	PGSC0003DMP400063133	33.99	development.unspecified	PGSC0003DMG400041029	pgsc0003dmp400063133
CUST_16700_PI426222305							1.89528	21641.4	1.91662	18918.2	1.63962	18795.7	1.41796	13601.5	1.04376	9511.04	1.49346	17198		0.0117		PGSC0003DMT400069498	TTTCCAGATTATGAGTCTAGTGACAAGAAGGATCTACTTGAGCTTGGTGAATTTGAGTGG	Fructokinase 2	chr06	moderately similar to ( 239) AT1G06040 | Symbols: STO | STO (SALT TOLERANCE); DNA binding / protein binding / transcription factor/ zinc ion binding | chr1:1828662-1829659 REVERSEweakly similar to ( 192) loc_os04g41560 12004.m101716 protein salt tolerance-like protein, putative, expressed PGSC0003DMT400069498	PGSC0003DMP400046915	27.3.7	RNA.regulation of transcription.C2C2(Zn) CO-like, Constans-like zinc finger family	PGSC0003DMG400027017	pgsc0003dmp400046915
CUST_16715_PI426222305				2.42609	3.63442		0.826981	5.5777	0.848711	5.02544	0.86837	6.08588	0.899026	5.15337	2.00633	11.105	3.0056	22.8487		0.0222		PGSC0003DMT400069229	GGAAATGCTTGCACTTTTGTTCTATGACTATGAGGTACACGAATAAAACAAGAAACTGTT	Flavonoid glucoyltransferase UGT73N1	chr06	highly similar to ( 514) AT2G36780 | Symbols: | UDP-glucoronosyl/UDP-glucosyl transferase family protein | chr2:15417618-15419108 REVERSEweakly similar to ( 159) ZOX_PHAVU Zeatin O-xylosyltransferase (EC 2.4.2.40) (Zeatin O-beta-D-xylosyltransferase) - Phaseolus vulgaris (Kidney bean) (French bean)moderately similar to ( 427) loc_os01g08110 12001.m07436 protein flavonol-3-O-glycoside-7-O-glucosyl…	PGSC0003DMP400046748	26.2	misc.UDP glucosyl and glucoronyl transferases	PGSC0003DMG400026930	pgsc0003dmp400046748
CUST_16723_PI426222305							2.40498	1660.99	1.78297	1057.6	2.17413	1734.36	2.75287	1568.84	1.3349	728.28	3.03139	2168.25		0.0198		PGSC0003DMT400069576	GAGCCTTTGGCTTAAACTATGCAATGTTGCACAAGTAATAAGTCCTATTAAGAAAGGTTA	DC1 domain containing protein	chr06	weakly similar to ( 186) AT2G27660 | Symbols: | DC1 domain-containing protein | chr2:11798694-11800850 REVERSE PGSC0003DMT400069576	PGSC0003DMP400046972	35.2	not assigned.unknown	PGSC0003DMG400027046	pgsc0003dmp400046972
CUST_16725_PI426222305				0.420393			2.50135	871.653	2.76608	846.801	2.0304	726.527	2.17079	658.213	1.05155	299.017	1.55198	548.924		0.0264		PGSC0003DMT400069497	CGACTTCCTTAGATTCCTCGATACATAGGGAGACATTTTATAACACCATTACATGTATAT	Zinc finger B-box protein	chr06	weakly similar to ( 115) AT1G06040 | Symbols: STO | STO (SALT TOLERANCE); DNA binding / protein binding / transcription factor/ zinc ion binding | chr1:1828662-1829659 REVERSEweakly similar to ( 101) loc_os04g41560 12004.m101716 protein salt tolerance-like protein, putative, expressed PGSC0003DMT400069497	PGSC0003DMP400046914	27.3.7	RNA.regulation of transcription.C2C2(Zn) CO-like, Constans-like zinc finger family	PGSC0003DMG400027017	pgsc0003dmp400046914
CUST_16738_PI426222305							1.05017	145.32	0.816888	99.4611	0.936422	134.378	0.871613	106.296	0.63192	71.0942	0.895069	128.398		0.0356		PGSC0003DMT400069572	CGACGTTGAAACCTGTGAGGAGGTAGCATAATGTGAATTATTATCTAATAGAAATTGCAG	Gene of unknown function	chr06	PGSC0003DMT400069572	PGSC0003DMP400046970	35.2	not assigned.unknown	PGSC0003DMG402027044	pgsc0003dmp400046970
CUST_16743_PI426222305							0.658284	841.087	0.625944	713.861	0.545199	780.822	0.867908	969.587	0.909025	958.084	0.932752	1230.99		0.0468		PGSC0003DMT400069198	GTCCATCAAGGCACTTAATAAACTAAGCTTTCTTCCTATGGATCTTCTCCTTTAATATGT	Fructokinase	chr06	highly similar to ( 543) AT3G59480 | Symbols: | pfkB-type carbohydrate kinase family protein | chr3:21983103-21984440 FORWARDhighly similar to ( 600) SCRK_SOLTU Fructokinase (EC 2.7.1.4) - Solanum tuberosum (Potato)moderately similar to ( 461) loc_os01g66940 12001.m12799 protein fructokinase-1, putative, expressedbac_FRK PRK09434 PfkB KdgK RbsK ribokinase PRK11142 ribokinase_group_A adenosine_kin…	PGSC0003DMP400046726	2.2.1.1	major CHO metabolism.degradation.sucrose.fructokinase	PGSC0003DMG400026916	pgsc0003dmp400046726
CUST_16749_PI426222305				0.329271			0.840564	52.8409	1.39844	81.2278	2.60639	194.249	1.06343	57.9074	0.276773	14.3494	0.59119	40.6235		0.0168		PGSC0003DMT400069720	GTTATAGGTTCGAATTCAGGATTCTATCACAGCCGATTTGGTTTATTGGATTCGAAATTT	Conserved gene of unknown function	chr06	PGSC0003DMT400069720	PGSC0003DMP400047092	35.2	not assigned.unknown	PGSC0003DMG400027111	pgsc0003dmp400047092
CUST_16771_PI426222305				2.92332			1.20613	3114.45	1.34699	3224.02	1.17488	3318.43	1.09927	2444.27	3.52589	7540.8	1.72521	4716.42		0.0174		PGSC0003DMT400069587	GTTATTTGTAAAGATGTTGGGGTTTTTATGAAGGATGGAGTTAGGTTTTTGGCTCTTAGT	Kunitz trypsin inhibitor	chr06	weakly similar to ( 200) AT1G17860 | Symbols: | trypsin and protease inhibitor family protein / Kunitz family protein | chr1:6149343-6149933 FORWARDvery weakly similar to ( 100) IAAS_ORYSA Alpha-amylase/subtilisin inhibitor precursor (RASI) - Oryza sativa (Rice)very weakly similar to ( 100) loc_os04g44470 12004.m09406 protein alpha-amylase/subtilisin inhibitor, putative, expressedSTI STI Kunitz_l…	PGSC0003DMP400046981	20.1.7.6.1	stress.biotic.PR-proteins.proteinase inhibitors.trypsin inhibitor	PGSC0003DMG400027053	pgsc0003dmp400046981
CUST_16784_PI426222305							1.39314	27.4825	1.4155	25.7694	1.33503	27.5557	0.927438	17.8985	0.766143	13.4423	0.808168	17.8168		0.0252		PGSC0003DMT400069541	TTTGACGTTCTTGAAGTCATTGGCTGCCGAGGGCTGAATCAAACTAACAACATCTGCTTC	Zinc finger family protein	chr06	moderately similar to ( 288) AT3G16090 | Symbols: | zinc finger (C3HC4-type RING finger) family protein | chr3:5456513-5458694 FORWARDmoderately similar to ( 273) loc_os06g19680 12006.m32051 protein protein binding protein, putative, expressedHRD1 PGSC0003DMT400069541	PGSC0003DMP400046946	29.5.11.4.2	protein.degradation.ubiquitin.E3.RING	PGSC0003DMG402027033	pgsc0003dmp400046946
CUST_16821_PI426222305	30.8181						1.18404	7.65482	36.4897	193.465	1.56985	10.2408	1.0211	5.15434	1.11437	5.40497	0.873518	5.31743		0.000733		PGSC0003DMT400069641	GCAATTCGTTGTTCTGCGCCTGAATGCTGATGTTTGTTTTTCTTTCGAAAATAATATTTC	Conserved gene of unknown function	chr06	weakly similar to ( 122) AT3G48240 | Symbols: | octicosapeptide/Phox/Bem1p (PB1) domain-containing protein | chr3:17867381-17868007 FORWARDweakly similar to ( 121) loc_os11g25800 12011.m06501 protein octicosapeptide/Phox/Bem1p, putative, expressed PGSC0003DMT400069641	PGSC0003DMP400047026	29.4	protein.postranslational modification	PGSC0003DMG400027075	pgsc0003dmp400047026
CUST_16822_PI426222305							0.813004	26.8815	0.729607	20.5819	0.703149	23.2408	1.01618	28.0711	1.1519	30.8682	0.780658	25.7477		0.0292		PGSC0003DMT400069326	CCATTGATCATCAACTTACAAATTGAACTCTGGAAATTACCCAGAATGAGAGTTACATGA	Gene of unknown function	chr06	PGSC0003DMT400069326	PGSC0003DMP400046809	35.2	not assigned.unknown	PGSC0003DMG400026968	pgsc0003dmp400046809
CUST_16866_PI426222305							1.09148	153.889	0.581037	83.2193	1.01098	146.972	0.93917	117.681	1.96717	226.387	0.947594	143.533		0.0381		PGSC0003DMT400056505	TTTCTGCCTTGAAGGGAAAAATGTCAAATTTGGAGTTGACGGATAAAATTGAGAGTTTAG	Conserved gene of unknown function	chr06	PGSC0003DMT400056505	PGSC0003DMP400038016	35.2	not assigned.unknown	PGSC0003DMG400021957	pgsc0003dmp400038016
CUST_16909_PI426222305				13.9591			8.8794	1048.67	2.17012	273.066	3.73732	504.768	5.73384	553.75	123.948	11168.6	6.04792	709.367		0.00161		PGSC0003DMT400022650	TAGCTGCATGCTACTGATGAACGTCGCCTTAGTTTTAGTTCCATTTGTTCATACATTTTT	Protein TIFY 5A	chr08	PGSC0003DMT400022650	PGSC0003DMP400015428	35.2	not assigned.unknown	PGSC0003DMG400008781	pgsc0003dmp400015428
CUST_16913_PI426222305				17.742			1.49942	13.0426	1.20124	7.27193	1.10413	7.65581	1.0746	6.25309	26.6027	146	1.15248	8.46725		0.000524		PGSC0003DMT400068964	GGTTTCCGATGCTACTGAGCTTTAGCAACTTGTTTGTTGATTATTCTTTTCTCCCAATTA	Conserved gene of unknown function	chr08	PGSC0003DMT400068964	PGSC0003DMP400046574	35.2	not assigned.unknown	PGSC0003DMG400026825	pgsc0003dmp400046574
CUST_16918_PI426222305				6.45993			1.9419	115.444	0.830237	51.0432	0.863309	70.5514	1.49247	80.1862	12.5446	621.392	1.30985	82.327		0.0125		PGSC0003DMT400002985	GTTGTACTACCTCCATCCACTTTTAATTGTCATATTGCGCTTTTCGAAAGTCTTGACTAA	Conserved gene of unknown function	chr08	PGSC0003DMT400002985	PGSC0003DMP400002154	27.3.7	RNA.regulation of transcription.C2C2(Zn) CO-like, Constans-like zinc finger family	PGSC0003DMG400001174	pgsc0003dmp400002154
CUST_1693_PI426222305							1.45042	30050.9	1.03734	18887.7	1.55853	32734.4	1.09008	19239.5	1.67986	27984.3	1.2615	26938.7		0.015		PGSC0003DMT400021824	GCCTTATCTTGGGTTGGCCAAGAAAGTATATTATCTGTATTCTGGATTCTGAAATGATTA	W-3 desaturase	chr06	highly similar to ( 624) AT5G05580 | Symbols: FAD8 | FAD8 (FATTY ACID DESATURASE 8); omega-3 fatty acid desaturase | chr5:1664331-1666345 FORWARDhighly similar to ( 643) FAD3C_RICCO Omega-3 fatty acid desaturase, chloroplast precursor (EC 1.14.19.-) - Ricinus communis (Castor bean)highly similar to ( 557) loc_os03g18070 12003.m07232 protein omega-3 fatty acid desaturase, chloroplast precursor, pu…	PGSC0003DMP400014857	11.2.3	lipid metabolism.FA desaturation.omega 3 desaturase	PGSC0003DMG400008472	pgsc0003dmp400014857
CUST_16940_PI426222305				10.0554			2.67599	1805.26	1.49573	1048.35	1.31101	1161.63	2.30997	1335.34	26.908	14397.1	3.24951	2205.72		0.00172		PGSC0003DMT400022651	GAACCGTCATCACCATTATTACAACCTCAAACTGTGAAGAAATCTCTACAAAGATTTCTA	Conserved gene of unknown function	chr08	PGSC0003DMT400022651	PGSC0003DMP400015429	27.3.7	RNA.regulation of transcription.C2C2(Zn) CO-like, Constans-like zinc finger family	PGSC0003DMG400008782	pgsc0003dmp400015429
CUST_16946_PI426222305				17.996			1.386	59.242	3.26093	115.159	1.24215	53.4968	1.57538	52.897	24.9424	791.914	2.21375	90.17		0.00316		PGSC0003DMT400002991	ATGGCGCTAGGTAGCAACACTATGACTTGAACAAGTTAGTCTTAACAAGAACCTGAAGGT	Conserved gene of unknown function	chr08	PGSC0003DMT400002991	PGSC0003DMP400002158	27.3.7	RNA.regulation of transcription.C2C2(Zn) CO-like, Constans-like zinc finger family	PGSC0003DMG400001178	pgsc0003dmp400002158
CUST_16996_PI426222305							1.14943	780.81	1.2441	747.061	0.888062	658.375	0.951857	565.501	0.857424	472.457	1.19788	830.817		0.00286		PGSC0003DMT400048287	TAGGCAAAATGTAACAGTATTTTTACCTCCCATATTCAACCAATTCCATTGGCTTAGACA	Nucleic acid binding protein	chr03	PGSC0003DMT400048287	PGSC0003DMP400032700	35.2	not assigned.unknown	PGSC0003DMG400018762	pgsc0003dmp400032700
CUST_17009_PI426222305							1.30015	505.8	1.0445	349.641	0.944239	386.925	0.911725	300.834	0.806646	249.548	1.13671	451.893		0.0074		PGSC0003DMT400018426	ACCATTTCACTGTGGAGCAAGAAGTGGGTTCATCTACTCATGCATTCTTTGGGTTCAATG	UPA15	chr06	moderately similar to ( 434) AT5G22740 | Symbols: ATCSLA02, CSLA02, ATCSLA2 | ATCSLA02; mannan synthase/ transferase, transferring glycosyl groups | chr5:7555379-7559866 REVERSEmoderately similar to ( 425) loc_os06g42020 12006.m08734 protein CSLA9 - cellulose synthase-like family A, expressed PGSC0003DMT400018426	PGSC0003DMP400012680	10.2	cell wall.cellulose synthesis	PGSC0003DMG400007150	pgsc0003dmp400012680
CUST_17019_PI426222305				7.56549			0.910627	5.50455	1.5788	9.12155	1.05211	6.65804	1.11637	5.9071	6.88934	33.9834	0.900313	5.58616		0.00267		PGSC0003DMT400018461	GAGATGGAGAGGATTTTGGCTCTAATATATATGGAGTTTGCGCGTGATTGCTTAGCTTAG	SAUR family protein	chr06	very weakly similar to (90.1) AT2G28085 | Symbols: | auxin-responsive family protein | chr2:11968182-11968556 REVERSEAuxin_inducible PGSC0003DMT400018461	PGSC0003DMP400012704	17.2.3	hormone metabolism.auxin.induced-regulated-responsive-activated	PGSC0003DMG400007162	pgsc0003dmp400012704
CUST_17039_PI426222305							0.49042	12.0616	0.420793	8.65414	0.756614	18.7987	0.346245	6.68022	1.50968	27.5003	0.52749	13.7701		0.00147		PGSC0003DMT400018409	CTGAGCAAATTTATGGTGAAAAGAACAAATGGAATTTGATTGCCATAACTGAGGCTGTTA	Shrunken seed protein (SSE1)	chr06	weakly similar to ( 186) AT2G45690 | Symbols: SSE1, SSE, PEX16, ATPEX16 | SSE1 (SHRUNKEN SEED 1) | chr2:18823465-18825601 REVERSEweakly similar to ( 164) loc_os02g03070 12002.m100080 protein SSE1, putative, expressedPex16 PGSC0003DMT400018409	PGSC0003DMP400012665	35.2	not assigned.unknown	PGSC0003DMG400007146	pgsc0003dmp400012665
CUST_17041_PI426222305	27.2635						0.727484	6.50275	19.8337	160.573	1.15443	11.3195	0.981833	8.04466	1.01232	7.60083	0.828977	8.00839		0.00359		PGSC0003DMT400018441	CAAGACAACTTGCCCACCTTCAAGAAAATTTGCTATTCTTTAGACTTGCTTGAGAATTAA	Anthranilate N-benzoyltransferase protein	chr06	moderately similar to ( 206) AT5G48930 | Symbols: HCT | HCT (HYDROXYCINNAMOYL-COA SHIKIMATE/QUINATE HYDROXYCINNAMOYL TRANSFERASE); quinate O-hydroxycinnamoyltransferase/ shikimate O-hydroxycinnamoyltransferase/ transferase | chr5:19836654-19838092 REVERSEweakly similar to ( 181) HCBT1_DIACA Anthranilate N-benzoyltransferase protein 1 (EC 2.3.1.144) (Anthranilate N-hydroxycinnamoyl/benzoyltransfer…	PGSC0003DMP400012693	16.2	secondary metabolism.phenylpropanoids	PGSC0003DMG400007155	pgsc0003dmp400012693
CUST_17053_PI426222305				3.56409			1.13429	486.484	0.954801	373.881	1.01966	469.947	0.898553	337.473	4.0427	1374.53	1.20718	533.748		0.0101		PGSC0003DMT400094724	TTGTTAACACTGTTCCAGCGACTGAACTAAACCAAAGCAGTGGCTCAAAGGCAGTTGATG	Protein FRIGIDA	chr06	weakly similar to ( 115) AT4G00650 | Symbols: FRI, FLA | FRI (FRIGIDA); protein heterodimerization/ protein homodimerization | chr4:269026-270363 FORWARDvery weakly similar to (93.2) loc_os09g07380 12009.m04007 protein ABI3-interacting protein 2, putative, expressedFrigida PGSC0003DMT400094724	PGSC0003DMP400066399	33.99	development.unspecified	PGSC0003DMG400044295	pgsc0003dmp400066399
CUST_17058_PI426222305	5.86842				3.11976		0.41242	24.3124	2.42025	127.343	0.625435	43.8713	0.819615	41.7637	0.550965	26.8932	1.28665	81.2198		0.00532		PGSC0003DMT400018343	ACTTGTTTCAGATTAATTTTGCTAGCGCGAGTTTGCTCACATTATCGATCCCAATTATAT	Conserved gene of unknown function	chr06	PGSC0003DMT400018343	PGSC0003DMP400012622	35.2	not assigned.unknown	PGSC0003DMG400007124	pgsc0003dmp400012622
CUST_17099_PI426222305							0.715874	63.8312	0.559963	44.7635	1.21086	127.532	0.870148	67.457	0.464074	34.0017	0.653792	60.6779		0.0152		PGSC0003DMT400018310	CTTAAGTTTCTTGAAAATCGATCCATTCTTGTTACTGGTGCTACTGGATTTCTTGCAAAA	Fatty acyl-CoA reductase 3	chr06	highly similar to ( 639) AT4G33790 | Symbols: CER4, G7, FAR3 | CER4 (ECERIFERUM 4); fatty acyl-CoA reductase (alcohol-forming)/ oxidoreductase, acting on the CH-CH group of donors | chr4:16204325-16207891 REVERSEhighly similar to ( 509) loc_os08g20200 12008.m06087 protein male sterility protein 2, putative, expressedNAD_binding_4 PGSC0003DMT400018310	PGSC0003DMP400012609	11.9.4.13	lipid metabolism.lipid degradation.beta-oxidation.acyl CoA reductase	PGSC0003DMG400007113	pgsc0003dmp400012609
CUST_17119_PI426222305							1.13432	53.2009	1.0639	41.8468	0.923811	42.839	1.07202	42.2057	2.49736	91.1499	0.78903	37.6194		0.0076		PGSC0003DMT400018415	ATATTTCCCTGACTGGTAAACCTGGCTTTCCATTCGTAGATTAAGCATGGAGGTAGGGGA	Phosphoglycerate mutase	chr06	moderately similar to ( 213) AT5G22620 | Symbols: | phosphoglycerate/bisphosphoglycerate mutase family protein | chr5:7517731-7520223 REVERSEmoderately similar to ( 231) loc_os11g05260 12011.m28727 protein phosphoglycerate mutase, putative, expressed PGSC0003DMT400018415	PGSC0003DMP400012670	4.3.12	glycolysis.unclear/dually targeted.phosphoglycerate mutase	PGSC0003DMG400007149	pgsc0003dmp400012670
CUST_1712_PI426222305			0.474762				0.699667	13.0987	0.877432	14.412	0.428942	8.49834	0.332176	5.19386	0.758296	11.4939	0.537421	11.2607		0.0387		PGSC0003DMT400016959	ATTCACCCCTTCCAGAGCCATTCACTCCATTGAAGATTAAGAGGAGAAAAATTGAAAAAA	Gene of unknown function	chr06	PGSC0003DMT400016959	PGSC0003DMP400011720	35.2	not assigned.unknown	PGSC0003DMG400006626	pgsc0003dmp400011720
CUST_17129_PI426222305			2.55276	7.91307	2.68296		0.627249	137.567	1.25422	348.652	1.68339	445.744	1.60122	300.197	4.96347	926.13	1.68288	388.531		0.036		PGSC0003DMT400018331	ATTTGACTTTCAAGTTCACGTGGCTACTAAAGAGCAGGCACCAAAGTTCATGCCGGGTTT	Cytochrome P450	chr06	highly similar to ( 580) AT2G27690 | Symbols: CYP94C1 | CYP94C1; fatty acid (omega-1)-hydroxylase/ oxygen binding | chr2:11809373-11810860 FORWARDvery weakly similar to (95.5) C71DA_SOYBN Cytochrome P450 71D10 (EC 1.14.-.-) - Glycine max (Soybean)highly similar to ( 582) loc_os05g37250 12005.m07905 protein cytochrome P450 94A2, putative, expressedp450 CypX PGSC0003DMT400018331	PGSC0003DMP400012613	26.1	misc.cytochrome P450	PGSC0003DMG400007118	pgsc0003dmp400012613
CUST_17137_PI426222305				2.33114			1.27387	8990.4	1.10771	6802.39	1.72843	13570.8	1.22518	7230.09	2.96957	16686.7	2.37359	18046.6		0.00446		PGSC0003DMT400018339	CCATGGTGTCCATCTAGGGAAGAGTAACAATTCTTTTTCCTACTCAAAATATGAGACGTG	Arogenate dehydratase	chr06	highly similar to ( 578) AT1G08250 | Symbols: ADT6 | ADT6 (arogenate dehydratase 6); arogenate dehydratase/ prephenate dehydratase | chr1:2588994-2590235 REVERSEhighly similar to ( 573) loc_os04g33390 12004.m08428 protein P-protein, putative, expressedPheA PRK11899 PRK11898 PDT pheA ACT_CM-PDT ACT_AAAH-PDT-like PGSC0003DMT400018339	PGSC0003DMP400012619	13.1.6.3.1	amino acid metabolism.synthesis.aromatic aa.phenylalanine.arogenate dehydratase / prephenate dehydratase	PGSC0003DMG400007122	pgsc0003dmp400012619
CUST_17181_PI426222305							1.12983	1775.27	1.16883	1641.21	0.933773	1622.64	1.00295	1351.36	0.76613	974.257	1.15248	1850.74		0.0181		PGSC0003DMT400057863	TTCAGTCAGCTGCTTGTTTGCAGACTTTGATGCAATATAGATGTTTCGTCTATTTTGTAA	Transcription regulator	chr01	weakly similar to ( 151) AT5G28040 | Symbols: | transcription regulator | chr5:10037654-10038937 REVERSEweakly similar to ( 122) loc_os07g44200 12007.m08642 protein transcription regulator, putative, expressedDUF573 PGSC0003DMT400057863	PGSC0003DMP400038957	27.3.49	RNA.regulation of transcription.GeBP like	PGSC0003DMG400022471	pgsc0003dmp400038957
CUST_17194_PI426222305							1.14147	426.824	0.861971	287.13	0.999128	399.296	1.17685	382.057	1.56262	484.133	1.12646	445.16		0.0464		PGSC0003DMT400070765	AATGGTGAAAATTGAAAATTTTGGGGGTATCAGATTCTGATCTGACTTGTGAATCTTTGG	Gene of unknown function	chr01	PGSC0003DMT400070765	PGSC0003DMP400047833	35.2	not assigned.unknown	PGSC0003DMG400027513	pgsc0003dmp400047833
CUST_17229_PI426222305							1.29987	411.875	1.3279	371.176	1.22463	476.647	0.761812	201.023	0.816716	210.41	2.00361	607.913		0.0474		PGSC0003DMT400050025	AGGGAAAATTAATCATGTGCATGTGTATTGGGTGAGCTAGTACGGGCCAGGGTCATTACA	PR4-type protein	chr01	weakly similar to ( 126) AT3G04720 | Symbols: PR4, HEL, PR-4 | PR4 (PATHOGENESIS-RELATED 4); chitin binding | chr3:1285691-1286531 REVERSEweakly similar to ( 157) PR4A_TOBAC Pathogenesis-related protein PR-4A precursor - Nicotiana tabacum (Common tobacco)weakly similar to ( 119) loc_os11g37970 12011.m07644 protein win1 precursor, putative, expressedBarwin PGSC0003DMT400050025	PGSC0003DMP400033772	20.1	stress.biotic	PGSC0003DMG400019437	pgsc0003dmp400033772
CUST_17239_PI426222305				3.05241			0.577638	18.255	1.42076	42.4298	0.806881	27.5797	0.627816	17.085	1.76319	45.7558	0.90505	30.5389		0.046		PGSC0003DMT400049998	AAGAGAAACAGAGAGCAAAACTTGCAATTTCTGGGGTGAAGAAAATGGCTACACTGAGAA	Annexin	chr01	moderately similar to ( 386) AT2G38760 | Symbols: ANNAT3 | ANNAT3 (ANNEXIN ARABIDOPSIS 3); calcium ion binding / calcium-dependent phospholipid binding | chr2:16201086-16202490 FORWARDmoderately similar to ( 274) ANX4_FRAAN Annexin-like protein RJ4 - Fragaria ananassa (Strawberry)moderately similar to ( 290) loc_os05g31760 12005.m07410 protein annexin-like protein RJ4, putative, expressed PGSC000…	PGSC0003DMP400033754	31.1	cell.organisation	PGSC0003DMG402019427	pgsc0003dmp400033754
CUST_17243_PI426222305					2.19403		1.00996	245.563	0.544925	117.9	1.27794	356.192	0.792633	163.73	1.39356	274.297	2.21589	562.408		0.0432		PGSC0003DMT400013822	TGACTATCATTTTCCTGCTCCTTGGGTAGGACCATTGAAGAATGCAATTGATTGGGCCTC	NAD(P)H:quinone oxidoreductase	chr01	very weakly similar to (80.1) AT3G27890 | Symbols: NQR | NQR (NADPH:QUINONE OXIDOREDUCTASE); FMN reductase | chr3:10350807-10351938 REVERSEweakly similar to ( 104) NQR_SOLTU NAD(P)H:quinone oxidoreductase (EC 1.6.5.2) (NAD(P)H:QR) - Solanum tuberosum (Potato)very weakly similar to (82.8) loc_os01g72430 12001.m13278 protein NADPH quinone oxidoreductase 1, putative, expressed PGSC0003DMT400013822	PGSC0003DMP400009564	35.2	not assigned.unknown	PGSC0003DMG400005404	pgsc0003dmp400009564
CUST_17264_PI426222305							6.55245	72.2222	2.89771	22.8087	8.67338	78.215	1.75571	13.5169	8.74816	65.2802	2.66651	25.376		0.0104		PGSC0003DMT400008501	GTTGACTGTACAAATCAAGGCGTGTTTGGTACGTGGAATGAGAATAATTTCAAAATAACT	Sulfotransferase family protein	chr01	moderately similar to ( 344) AT5G07010 | Symbols: ATST2A, ST2A | ST2A (SULFOTRANSFERASE 2A); hydroxyjasmonate sulfotransferase/ sulfotransferase | chr5:2174960-2176039 REVERSEmoderately similar to ( 234) loc_os02g45890 12002.m09626 protein flavonol 4-sulfotransferase, putative, expressedSulfotransfer_1 PGSC0003DMT400008501	PGSC0003DMP400005900	11.8	lipid metabolism.''exotics'' (steroids, squalene etc)	PGSC0003DMG400003287	pgsc0003dmp400005900
CUST_17278_PI426222305							1.61236	5876.09	1.62586	5185.5	1.42678	5342.82	1.22359	3837.36	1.04194	3054.04	1.40527	5245.36		0.0384		PGSC0003DMT400057864	TTTCTGGGTTTCTCTCTGATCGGTCTGAGGGCAGTGTACTTACTGCTACTGACAAAACTA	Conserved gene of unknown function	chr01	moderately similar to ( 362) AT1G54520 | Symbols: | unknown protein | chr1:20363565-20365874 FORWARDmoderately similar to ( 353) loc_os03g48920 12003.m35367 protein membrane protein, putative, expressedDUF1517 COG4371 PGSC0003DMT400057864	PGSC0003DMP400038958	35.2	not assigned.unknown	PGSC0003DMG400022472	pgsc0003dmp400038958
CUST_17280_PI426222305				0.498766			1.8486	1957.2	3.1327	2950.08	1.80399	2112.51	1.47739	1357	0.922017	815.382	1.00279	1134.85		0.0278		PGSC0003DMT400057919	GAAGGAGTTTGTAAGAGCTTAATTGAAGCACTAGTGGCAAGTGATCTTTGAATGAAATAT	Gibberellin receptor GID1	chr01	moderately similar to ( 282) AT5G62180 | Symbols: AtCXE20 | AtCXE20 (Arabidopsis thaliana carboxyesterase 20); carboxylesterase | chr5:24978866-24979849 REVERSEweakly similar to ( 125) GID1_ORYSA Gibberellin receptor GID1 (EC 3.-.-.-) (Gibberellin-insensitive dwarf protein 1) (Protein GIBBERELLIN INSENSITIVE DWARF1) - Oryza sativa (Rice)weakly similar to ( 192) loc_os08g43430 12008.m08317 protein…	PGSC0003DMP400038995	24	Biodegradation of Xenobiotics	PGSC0003DMG400022493	pgsc0003dmp400038995
CUST_17315_PI426222305							2.55253	126.879	4.71277	198.875	2.6997	131.789	2.36906	99.3853	2.03549	81.5828	1.86049	92.3196		0.00929		PGSC0003DMT400008497	GCAAGGTTTGTTGCGAGTATTATATGGTTGTTAAGCTAATTTCTGATTGTTTGGTTGATG	Conserved gene of unknown function	chr01	PGSC0003DMT400008497	PGSC0003DMP400005897	35.2	not assigned.unknown	PGSC0003DMG402003286	pgsc0003dmp400005897
CUST_17322_PI426222305							3.08355	136.199	5.07794	196.86	2.75275	122.628	2.45272	92.6746	1.75106	63.9656	1.88239	86.4678		0.0403		PGSC0003DMT400008496	GCAAGGTTTGTTGCGAGTATTATATGGTTGTTAAGCTAATTTCTGATTGTTTGGTTGATG	ACI112	chr01	PGSC0003DMT400008496	PGSC0003DMP400005896	35.2	not assigned.unknown	PGSC0003DMG402003286	pgsc0003dmp400005896
CUST_17326_PI426222305							0.839255	1940.57	0.607618	1234.53	0.818697	2163.01	0.713582	1424.11	0.974102	1813.52	1.40955	3387.37		0.021		PGSC0003DMT400013821	GCTGATTGTTTCCTTTTTGCTTCTCCAGAGTATAATTACTCCATCACAGACTAAATAGAA	NAD(P)H:quinone oxidoreductase	chr01	moderately similar to ( 254) AT3G27890 | Symbols: NQR | NQR (NADPH:QUINONE OXIDOREDUCTASE); FMN reductase | chr3:10350807-10351938 REVERSEmoderately similar to ( 339) NQR_SOLTU NAD(P)H:quinone oxidoreductase (EC 1.6.5.2) (NAD(P)H:QR) - Solanum tuberosum (Potato)moderately similar to ( 243) loc_os01g72430 12001.m13278 protein NADPH quinone oxidoreductase 1, putative, expressedFMN_red COG0431 PGSC0…	PGSC0003DMP400009563	35.2	not assigned.unknown	PGSC0003DMG400005404	pgsc0003dmp400009563
CUST_17338_PI426222305							2.69773	151.887	4.60206	227.423	2.35848	134.956	2.03719	98.547	1.79068	84.6902	1.7976	104.599		0.00534		PGSC0003DMT400008498	GCAAGGTTTGTTGCGAGTATTATATGGTTGTTAAGCTAATTTCTGATTGTTTGGTTGATG	Conserved gene of unknown function	chr01	PGSC0003DMT400008498	PGSC0003DMP400005898	35.2	not assigned.unknown	PGSC0003DMG402003286	pgsc0003dmp400005898
CUST_17377_PI426222305	0.456356						1.40425	18.2691	0.640836	7.25155	1.55342	24.043	0.812677	9.2521	2.55962	27.5781	2.14328	36.1037		0.0171		PGSC0003DMT400013832	GGCTCGAATTTTAATTAAGGAAGGAACAAATACTGCACCACATTTCTAAGCAGAACAATT	NAD(P)H:quinone oxidoreductase	chr01	moderately similar to ( 219) AT3G27890 | Symbols: NQR | NQR (NADPH:QUINONE OXIDOREDUCTASE); FMN reductase | chr3:10350807-10351938 REVERSEmoderately similar to ( 241) NQR_SOLTU NAD(P)H:quinone oxidoreductase (EC 1.6.5.2) (NAD(P)H:QR) - Solanum tuberosum (Potato)moderately similar to ( 211) loc_os01g72430 12001.m13278 protein NADPH quinone oxidoreductase 1, putative, expressedFMN_red COG0431 PGSC0…	PGSC0003DMP400009574	35.2	not assigned.unknown	PGSC0003DMG400005410	pgsc0003dmp400009574
CUST_17381_PI426222305							1.05057	4001.61	1.05591	3600.58	0.750617	3074.95	0.732266	2412.66	0.685387	2144.15	0.810099	3196.79		0.0177		PGSC0003DMT400001565	CAACTATTGTCTGGTCTATGGTCGGAGTTTAATATCACAAGAACTCCTAAAAAGATTTGA	Serine-threonine protein kinase, plant-type	chr03	moderately similar to ( 250) AT5G55830 | Symbols: | lectin protein kinase, putative | chr5:22594655-22596700 FORWARDweakly similar to ( 122) PSKR_DAUCA Phytosulfokine receptor precursor (EC 2.7.11.1) (Phytosulfokine LRR receptor kinase) - Daucus carota (Carrot)moderately similar to ( 258) loc_os06g17490 12006.m06461 protein protein kinase, putative, expressedLectin_legB Pkinase S_TKc PTKc Pkinase…	PGSC0003DMP400001167	30.2.17	signalling.receptor kinases.DUF 26	PGSC0003DMG400000578	pgsc0003dmp400001167
CUST_17386_PI426222305				0.44818			1.66371	127.11	1.41036	92.1148	1.41447	107.765	1.12729	71.9024	0.745642	45.2309	1.17575	90.7956		0.041		PGSC0003DMT400008365	AACACCATCATCTGAATTTCCATGTTCAATTTCATTTTCCATTTCATCATACGAAGGAGG	SAUR family protein	chr03	weakly similar to ( 101) AT4G00880 | Symbols: | auxin-responsive family protein | chr4:366692-367060 REVERSEAuxin_inducible PGSC0003DMT400008365	PGSC0003DMP400005819	17.2.3	hormone metabolism.auxin.induced-regulated-responsive-activated	PGSC0003DMG400003227	pgsc0003dmp400005819
CUST_17388_PI426222305				0.400003			0.812632	57.6393	0.48216	35.1734	0.513288	46.8687	0.863513	51.9674	0.325055	18.2891	0.758568	54.4638		0.0101		PGSC0003DMT400001571	AGTATACATCCGCCAAATTAAACTAATCGCGTTGGGTCTATTGTACACCATATATATTTG	NDR1/HIN1	chr03	moderately similar to ( 222) AT5G53730 | Symbols: | harpin-induced family protein / HIN1 family protein / harpin-responsive family protein | chr5:21808072-21808713 REVERSEweakly similar to ( 145) loc_os11g05860 12011.m04782 protein VAMP protein SEC22, putative, expressedHin1 PGSC0003DMT400001571	PGSC0003DMP400001173	20.1	stress.biotic	PGSC0003DMG400000583	pgsc0003dmp400001173
CUST_17394_PI426222305							1.15048	196.742	1.1177	169.168	0.882189	158.495	1.05293	153.617	0.837456	115.903	0.829212	145.544		0.0334		PGSC0003DMT400001459	ATTGCATCCGGAGCTTGCCTTTCTACTAAGGTCGATTTTTTGTGGCCCAAAGTGGATGAA	Guanosine-3',5'-bis(Diphosphate) 3'-pyrophosphohydrolase	chr03	weakly similar to ( 171) AT1G54130 | Symbols: RSH3, AT-RSH3, ATRSH3 | RSH3 (RELA/SPOT HOMOLOG 3); GTP diphosphokinase | chr1:20211177-20213761 FORWARDmoderately similar to ( 289) loc_os02g47120 12002.m09747 protein region found in RelA / SpoT proteins containing protein, expressedSpoT PRK11092 relA PGSC0003DMT400001459	PGSC0003DMP400001083	35.2	not assigned.unknown	PGSC0003DMG400000537	pgsc0003dmp400001083
CUST_17399_PI426222305							0.905056	3291.21	1.27087	4054.46	0.794233	3078.24	0.87578	2719.45	0.817546	2421.61	1.07169	4048.12		0.0497		PGSC0003DMT400068064	CAAGAGATTGTTCATGCTAATGCTGAGATGGCTGATGATCATACAAAGCTTCATTTGGTC	Cystatin	chr03	moderately similar to ( 238) AT3G12490 | Symbols: ATCYSB | cysteine protease inhibitor, putative / cystatin, putative | chr3:3960523-3961777 REVERSEweakly similar to ( 123) CYTI_VIGUN Cysteine proteinase inhibitor (Cystatin) - Vigna unguiculata (Cowpea)moderately similar to ( 226) loc_os01g16430 12001.m08239 protein multidomain cystatin, putative, expressed PGSC0003DMT400068064	PGSC0003DMP400045978	29.5.3	protein.degradation.cysteine protease	PGSC0003DMG400026473	pgsc0003dmp400045978
CUST_17403_PI426222305				0.333204			2.1764	3652.71	1.62602	2383.38	1.75597	3493.91	1.49835	2144.38	0.725186	977.221	1.7704	3226.17		0.0229		PGSC0003DMT400008182	CTACGCAAAGTCCGTAATTGTATCGAAGATCACTTATGCTAAAAGTCTTTAACAGTATTG	4-coumarate:CoA ligase	chr03	highly similar to ( 691) AT1G65060 | Symbols: 4CL3 | 4CL3; 4-coumarate-CoA ligase | chr1:24167927-24171457 REVERSEhighly similar to ( 766) 4CL2_SOYBN 4-coumarate--CoA ligase 2 (EC 6.2.1.12) (4CL 2) (4-coumaroyl-CoA synthase 2) (Clone 4CL16) - Glycine max (Soybean)highly similar to ( 658) loc_os02g46970 12002.m09733 protein 4-coumarate--CoA ligase 2, putative, expressedCaiC AMP-binding PRK08314 PR…	PGSC0003DMP400005703	16.2.1.3	secondary metabolism.phenylpropanoids.lignin biosynthesis.4CL	PGSC0003DMG400003155	pgsc0003dmp400005703
CUST_17414_PI426222305		0.467535	0.394763		0.26099		1.15309	19.864	0.561627	10.819	0.539108	9.832	0.455196	6.77064	0.539582	8.22359	0.300944	5.2386		0.0101		PGSC0003DMT400001518	CAGTTTCAATGGGATCCTGTCGAAGGAGATGATGTTGATCTCTCGGAGAAGCTAATATTC	Cytochrome P450	chr03	highly similar to ( 512) AT1G64940 | Symbols: CYP89A6 | CYP89A6; electron carrier/ heme binding / iron ion binding / monooxygenase/ oxygen binding | chr1:24123789-24125324 FORWARDmoderately similar to ( 355) C77A1_SOLME Cytochrome P450 77A1 (EC 1.14.-.-) (CYPLXXVIIA1) (P-450EG6) (Fragment) - Solanum melongena (Eggplant) (Aubergine)moderately similar to ( 473) loc_os08g05620 12008.m04705 protein c…	PGSC0003DMP400001129	26.1	misc.cytochrome P450	PGSC0003DMG400000564	pgsc0003dmp400001129
CUST_17421_PI426222305							0.3458	3409.91	0.319713	2753.57	0.321869	3231.39	0.457039	3856.15	0.551308	4415.7	0.450388	4602.16		0.00596		PGSC0003DMT400008367	CTCTTTCCCCTGTTACAGAGATTGTTTCCATACTGTAATGAGAAATATTGCTGGTTTATA	Conserved gene of unknown function	chr03	very weakly similar to (82.0) AT1G57680 | Symbols: | FUNCTIONS IN: molecular_function unknown; INVOLVED IN: biological_process unknown; LOCATED IN: endomembrane system; EXPRESSED IN: 24 plant structures; EXPRESSED DURING: 15 growth stages; CONTAINS InterPro DOMAIN/s: Uncharacterised conserved protein UCP031277 (InterPro:IPR016971); Has 35 Blast hits to 35 proteins in 10 species: Archae - 0; Bacte…	PGSC0003DMP400005821	35.2	not assigned.unknown	PGSC0003DMG400003229	pgsc0003dmp400005821
CUST_17466_PI426222305	2.09918						1.02477	93.5567	2.15119	175.07	1.16722	108.679	0.764329	62.0891	0.561785	42.8892	0.738825	68.7221		0.0194		PGSC0003DMT400001503	GACAGAATTACGAAGAAAACTAAAAGAGTTGCAAAAGTGTTGTCACCCCTGCCGGCAGCT	Copper ion binding protein	chr03	weakly similar to ( 169) AT5G24580 | Symbols: | copper-binding family protein | chr5:8410394-8412087 REVERSEweakly similar to ( 119) loc_os03g64340 12003.m11295 protein copper ion binding protein, putative, expressed PGSC0003DMT400001503	PGSC0003DMP400001117	15.2	metal handling.binding, chelation and storage	PGSC0003DMG400000556	pgsc0003dmp400001117
CUST_17476_PI426222305				4.27608			0.800073	36.2946	0.911437	38.1292	0.688555	35.4253	0.624551	25.8387	3.42117	127.218	1.34354	66.0818		0.0214		PGSC0003DMT400008327	GCCCTGTTTTTGCTCTTCTTTAATTCCTCCCAGCTCACGATCTTTGAGTTTGGGTTTTGT	RNA-binding protein	chr03	moderately similar to ( 392) AT1G32790 | Symbols: CID11 | RNA-binding protein, putative | chr1:11875028-11877188 REVERSEmoderately similar to ( 370) loc_os08g02330 12008.m04377 protein CID11, putative, expressed PGSC0003DMT400008327	PGSC0003DMP400005794	27.4	RNA.RNA binding	PGSC0003DMG401003209	pgsc0003dmp400005794
CUST_17484_PI426222305							1.14659	301.203	0.789116	182.071	0.894196	249.07	0.878176	200.387	1.97926	419.307	0.932544	256.859		0.0404		PGSC0003DMT400068101	CTATGCAACTCAGACAATTTTACAGTGATCATGATTTTGGTATTTACTGAGACCTCTTGT	DNAJ heat shock N-terminal domain-containing protein	chr03	weakly similar to ( 154) AT5G16650 | Symbols: | DNAJ heat shock N-terminal domain-containing protein | chr5:5463446-5465075 REVERSEweakly similar to ( 153) loc_os02g46640 12002.m09701 protein chaperone protein dnaJ, putative, expressedDnaJ DnaJ PGSC0003DMT400068101	PGSC0003DMP400046004	20.2.1	stress.abiotic.heat	PGSC0003DMG400026487	pgsc0003dmp400046004
CUST_17492_PI426222305	0.391974						1.48001	255.367	0.580126	87.3365	1.31555	232.568	0.928225	137.994	1.74071	242.281	0.799125	165.723		0.0379		PGSC0003DMT400068086	GAGGATACTCCTCCATCTCGATTTACTTGTCAAATACTCGTTTCTTAATTTGATTTCTCC	Inositol polyphosphate kinase	chr03	moderately similar to ( 301) AT5G16760 | Symbols: | inositol 1,3,4-trisphosphate 5/6-kinase | chr5:5509890-5510849 FORWARDmoderately similar to ( 308) ITPK1_MAIZE Inositol-tetrakisphosphate 1-kinase 1 (EC 2.7.1.134) (Inositol-triphosphate 5/6-kinase 1) (EC 2.7.1.159) (Inositol 1,3,4-trisphosphate 5/6-kinase 1) (Ins(1,3,4)P(3) 5/6-kinase 1) (ZmIpk) (Low phytic acid protein 2) - Zea mays (Maize)mod…	PGSC0003DMP400045997	30.4.5	signalling.phosphinositides.inositol-1,3,4-trisphosphate 5/6-kinase	PGSC0003DMG400026481	pgsc0003dmp400045997
CUST_17495_PI426222305				0.437285			2.54085	3521	1.97927	2408.62	1.6654	2422.8	1.89841	2260.12	1.11108	1273.83	1.64972	2376.63		0.0454		PGSC0003DMT400008363	TCTGAGATGTTCATGTACCCAGAAGTGTGGATAAAGAAGATGAACAAGTTGGAATAATAT	SAUR family protein	chr03	weakly similar to ( 115) AT4G00880 | Symbols: | auxin-responsive family protein | chr4:366692-367060 REVERSEvery weakly similar to (80.5) loc_os10g36703 12010.m65409 protein OsSAUR56 - Auxin-responsive SAUR gene family member, expressedAuxin_inducible PGSC0003DMT400008363	PGSC0003DMP400005817	17.2.3	hormone metabolism.auxin.induced-regulated-responsive-activated	PGSC0003DMG400003225	pgsc0003dmp400005817
CUST_17514_PI426222305	2.0129		2.13715	2.30154			0.379004	2197.66	0.7629	3842.72	0.392472	2365.13	0.809991	3943.29	0.872294	4081.66	0.552413	3324.78		0.0173		PGSC0003DMT400001572	CCACGACTAGTTCTAGGCCTATGTACAGACTTTTAACAGAGATTTTCTGGTTATTATTTT	Gene of unknown function	chr03	PGSC0003DMT400001572	PGSC0003DMP400001174	35.2	not assigned.unknown	PGSC0003DMG400000584	pgsc0003dmp400001174
CUST_17516_PI426222305	2.47497						1.15173	90.4712	2.8505	201.144	0.869202	89.892	0.899783	64.8418	1.0893	69.481	1.33498	110.91		0.0354		PGSC0003DMT400008346	AACTCCTTGTTCATATAGGCTTGTTGATACACACATAGAATATCTTGATGTCATCATCTG	Avr9/Cf-9 rapidly elicited protein 65	chr03	PGSC0003DMT400008346	PGSC0003DMP400005808	35.2	not assigned.unknown	PGSC0003DMG400003217	pgsc0003dmp400005808
CUST_17525_PI426222305	0.399102						1.52797	836.366	0.609816	293.01	1.36477	773.226	0.916094	438.495	1.3271	597.77	0.807894	496.066		0.0403		PGSC0003DMT400068085	GATTCGACTGGTCATAAGACGCAGGAGGCAGACTCTAATGGTCATATAGTGGACAATTAA	Inositol polyphosphate kinase	chr03	moderately similar to ( 205) AT5G16760 | Symbols: | inositol 1,3,4-trisphosphate 5/6-kinase | chr5:5509890-5510849 FORWARDmoderately similar to ( 204) ITPK1_MAIZE Inositol-tetrakisphosphate 1-kinase 1 (EC 2.7.1.134) (Inositol-triphosphate 5/6-kinase 1) (EC 2.7.1.159) (Inositol 1,3,4-trisphosphate 5/6-kinase 1) (Ins(1,3,4)P(3) 5/6-kinase 1) (ZmIpk) (Low phytic acid protein 2) - Zea mays (Maize)mod…	PGSC0003DMP400045996	30.4.5	signalling.phosphinositides.inositol-1,3,4-trisphosphate 5/6-kinase	PGSC0003DMG400026481	pgsc0003dmp400045996
CUST_17532_PI426222305	2.38346						0.753111	45.4452	1.79501	95.3625	0.943994	57.7664	0.87138	46.7641	1.3292	64.9634	1.12138	68.9733		0.0479		PGSC0003DMT400008199	TGTTTTTGTTCTATTCCGAGACTTGTATTCAATGCAGCAGTTGTTTAAAGCACCTTCTCC	Heat stress transcription factor A-1	chr03		PGSC0003DMP400005713			PGSC0003DMG400003160
CUST_17548_PI426222305	2.28464						0.953053	247.62	2.17738	503.521	1.24794	380.209	1.15382	260.42	1.48617	314.843	1.69561	455.886		0.011		PGSC0003DMT400094318	TTTTCAGTTCCTTTGATGCTCTCTCCGCTGAGATCTTTGGCCTAAAGGTAAGCCGTTCTT	Avr9/Cf-9 rapidly elicited protein 65	chr03	PGSC0003DMT400094318	PGSC0003DMP400065993	35.2	not assigned.unknown	PGSC0003DMG400043889	pgsc0003dmp400065993
CUST_17552_PI426222305				3.6839			0.928768	141.462	0.875476	121.983	0.996899	165.895	0.709032	94.5505	3.42149	421.847	1.15663	208.308		0.00113		PGSC0003DMT400008321	ATTGATCAACAGATGAACGGTGTTGATTTGAGAAGAAATGGAGGGGTTGTTGATGAGGAT	RNA-binding protein	chr03	moderately similar to ( 395) AT1G32790 | Symbols: CID11 | RNA-binding protein, putative | chr1:11875028-11877188 REVERSEmoderately similar to ( 370) loc_os08g02330 12008.m04377 protein CID11, putative, expressed PGSC0003DMT400008321	PGSC0003DMP400005790	27.4	RNA.RNA binding	PGSC0003DMG401003209	pgsc0003dmp400005790
CUST_17569_PI426222305				2.67675			0.608377	457.946	0.641665	425.225	0.722383	566.537	0.686659	455.533	1.62847	1019.68	1.03381	791.405		0.0477		PGSC0003DMT400001535	TGTTTTCCTCTGAATCTCTGGTGGCAAACAATGACAATAAATTTCAACTTAGTAGTGAAG	Conserved gene of unknown function	chr03	weakly similar to ( 163) AT4G27860 | Symbols: | integral membrane family protein | chr4:13873808-13876240 FORWARDweakly similar to ( 166) loc_os06g01440 12006.m04883 protein integral membrane protein, expressed PGSC0003DMT400001535	PGSC0003DMP400001143	35.2	not assigned.unknown	PGSC0003DMG400000570	pgsc0003dmp400001143
CUST_17586_PI426222305							1.35254	490.392	0.890278	283.96	1.16645	480.61	1.37907	427.802	1.193	353.214	1.83439	683.45		0.0476		PGSC0003DMT400068077	GTAAGAGATGAAAAATATTTTGCCATTATCTCTATGGGTTATCACGAGAGGTTTGGCAAA	Transparent testa glabra 1	chr03	highly similar to ( 533) AT5G24520 | Symbols: TTG1, TTG | TTG1 (TRANSPARENT TESTA GLABRA 1); DNA binding / nucleotide binding / protein binding | chr5:8371708-8372733 REVERSEmoderately similar to ( 409) loc_os02g45810 12002.m100317 protein transparent testa glabra 1 protein, putative, expressed PGSC0003DMT400068077	PGSC0003DMP400045990	33.99	development.unspecified	PGSC0003DMG400026477	pgsc0003dmp400045990
CUST_17587_PI426222305							1.4328	87.5644	1.03008	59.7788	0.869959	59.2709	0.873953	47.0021	0.833885	41.5802	0.808662	54.0179		0.0404		PGSC0003DMT400001527	TATAGGTGAAAATTCGTCCAGTGAGATCAACATCGTCCGAGAGCCACTTCTAAAAGGCGA	Sugar transporter	chr03	moderately similar to ( 458) AT5G17010 | Symbols: | sugar transporter family protein | chr5:5587851-5592332 REVERSEweakly similar to ( 122) HEX6_RICCO Hexose carrier protein HEX6 - Ricinus communis (Castor bean)moderately similar to ( 456) loc_os10g42830 12010.m07035 protein D-xylose-proton symporter, putative, expressedSugar_tr xylE PGSC0003DMT400001527	PGSC0003DMP400001135	34.2	transport.sugars	PGSC0003DMG401000567	pgsc0003dmp400001135
CUST_17608_PI426222305							1.16306	2790.77	0.984853	2076.17	0.857182	2210.65	0.864622	1790.01	0.817822	1597.39	1.05826	2607.45		0.0235		PGSC0003DMT400008160	TTGTTCATCTACTATGTGAATGGTGGTCGCTCTCCTTGCTCACCCTTAGAGCTCATTAAG	N-acetyltransferase	chr03	moderately similar to ( 318) AT5G16800 | Symbols: | GCN5-related N-acetyltransferase (GNAT) family protein | chr5:5524720-5526295 REVERSEmoderately similar to ( 275) loc_os02g46700 12002.m33825 protein N-acetyltransferase, putative, expressed PGSC0003DMT400008160	PGSC0003DMP400005688	26.24	misc.GCN5-related N-acetyltransferase	PGSC0003DMG400003148	pgsc0003dmp400005688
CUST_17640_PI426222305							0.818047	63.0934	1.07261	73.8116	0.858403	71.6937	0.683306	48.3547	0.790211	51.4201	0.886759	72.3734		0.0118		PGSC0003DMT400022180	CTAAGGGATTTATTTCAGGAGAGATACGGGAACTCTTTAGAATGTTTTGTTAACCAGAAG	Conserved gene of unknown function	chr07	very weakly similar to (90.9) AT4G32350 | Symbols: | unknown protein | chr4:15617634-15620642 FORWARD PGSC0003DMT400022180	PGSC0003DMP400015123	35.2	not assigned.unknown	PGSC0003DMG402008605	pgsc0003dmp400015123
CUST_17656_PI426222305				0.393825			1.84621	6698.87	2.16097	6923.93	1.12131	4317.88	1.34062	4279.08	0.727082	2145.48	1.33039	5048.2		0.0232		PGSC0003DMT400066809	GTCATTTTTGTCTGTATACTTTTGACTTTGCCAGCTAAACACATAAACTTGTCCCAAATC	Putative bHLH transcription factor	chr01	PGSC0003DMT400066809	PGSC0003DMP400045050	35.2	not assigned.unknown	PGSC0003DMG400025976	pgsc0003dmp400045050
CUST_17675_PI426222305							0.910846	136.385	1.08953	142.213	1.04944	168.455	0.931877	118.831	0.619104	74.4821	1.36718	210.077		0.0348		PGSC0003DMT400066996	CCACTCTGAATTTTCTCCATTCAGATACAACAACAGAACAATAGTCACTTGTTTTGATTC	NRC1	chr01	moderately similar to ( 270) AT5G35450 | Symbols: | disease resistance protein (CC-NBS-LRR class), putative | chr5:13667809-13670685 FORWARDmoderately similar to ( 271) loc_os07g08890 12007.m05345 protein disease resistance protein RPM1, putative, expressedNB-ARC PGSC0003DMT400066996	PGSC0003DMP400045182	20.1	stress.biotic	PGSC0003DMG404026043	pgsc0003dmp400045182
CUST_17697_PI426222305				3.13937			1.31097	157.939	0.750176	80.0981	1.45721	193.188	1.49875	155.547	4.1156	410.185	1.92007	235.564		0.0199		PGSC0003DMT400090834	TGAGCTACAAGCCGCTAAGGAATATGGGTATGATTATGGGTATAGGTGTGAGTCGCTGAA	Conserved gene of unknown function	chr01	PGSC0003DMT400090834	PGSC0003DMP400062509	35.2	not assigned.unknown	PGSC0003DMG400040405	pgsc0003dmp400062509
CUST_17712_PI426222305				0.476144			1.62649	19.0302	1.13305	12.8095	0.822573	9.85534	1.54156	17.1672	0.774444	7.57794	0.703749	9.78688		0.0155		PGSC0003DMT400066804	TTGTTGTGAAGTTCCACTTCTGAGAAACTCTTGAGCTCCATGACTTGATCCTCCTCTCTC	Hydrolase, acting on ester bonds	chr01	PGSC0003DMT400066804	PGSC0003DMP400045045	35.2	not assigned.unknown	PGSC0003DMG400025975	pgsc0003dmp400045045
CUST_17718_PI426222305				7.86106			0.96659	9.02819	1.35784	11.6589	1.84606	19.2188	0.950097	7.44112	7.59843	55.9857	2.35506	31.0494		0.0291		PGSC0003DMT400067020	TGCCACCCGTCAGAGTCATCATTGGTAGAATATACCTCTTCAAAGAAGAGAAAATTATAA	ERF1	chr01	weakly similar to ( 140) AT2G44840 | Symbols: ATERF13, EREBP, ERF13 | ERF13 (ETHYLENE-RESPONSIVE ELEMENT BINDING FACTOR 13); DNA binding / transcription factor | chr2:18495440-18496120 FORWARDweakly similar to ( 136) ERF1_TOBAC Ethylene-responsive transcription factor 1 (Ethylene-responsive element-binding factor 1) (EREBP-1) (NtERF1) - Nicotiana tabacum (Common tobacco)weakly similar to ( 106) l…	PGSC0003DMP400045201	27.3.3	RNA.regulation of transcription.AP2/EREBP, APETALA2/Ethylene-responsive element binding protein family	PGSC0003DMG400026049	pgsc0003dmp400045201
CUST_17725_PI426222305							1.05007	419.75	1.061	369.122	1.06503	464.053	0.886434	298.632	0.76709	243.816	1.51692	605.991		0.0037		PGSC0003DMT400066993	TCCCAGAAGTTCGAGCTTTCTGTATTCCCTCCTGATTCTGATGTACAGACAGCTTCTTAG	NRC1	chr01	moderately similar to ( 252) AT3G46530 | Symbols: RPP13 | RPP13 (RECOGNITION OF PERONOSPORA PARASITICA 13); ATP binding | chr3:17130739-17133246 REVERSEmoderately similar to ( 260) loc_os07g08890 12007.m05345 protein disease resistance protein RPM1, putative, expressedNB-ARC PGSC0003DMT400066993	PGSC0003DMP400045179	20.1	stress.biotic	PGSC0003DMG401026043	pgsc0003dmp400045179
CUST_17732_PI426222305				0.479592			1.38925	99.1572	1.32172	83.0604	1.26442	100.752	1.31943	81.976	0.666274	38.8229	1.18097	86.263		0.00594		PGSC0003DMT400066766	AAAGAGGGGTGGCTCTGCTTATCGATGTATTTGTGTATATTTAGAAGATTTAAATCAGCC	Conserved gene of unknown function	chr01	very weakly similar to (82.0) AT4G22740 | Symbols: | glycine-rich protein | chr4:11944050-11945565 REVERSEvery weakly similar to (85.5) loc_os08g02460 12008.m04390 protein expressed protein PGSC0003DMT400066766	PGSC0003DMP400045019	35.2	not assigned.unknown	PGSC0003DMG401025958	pgsc0003dmp400045019
CUST_17738_PI426222305				0.365299	0.495736		2.51141	3179.01	3.00239	3976.62	1.46322	2450.62	1.68713	1972.03	0.917414	957.389	1.24499	1695.44		0.0256		PGSC0003DMT400066762	GGGGTTGTTGTAATATTAATGCTTTATCCAGAGATGTTCTTGTTCGACTTGACATAATAC	Conserved gene of unknown function	chr01	weakly similar to ( 138) AT2G45380 | Symbols: | FUNCTIONS IN: molecular_function unknown; INVOLVED IN: biological_process unknown; LOCATED IN: cellular_component unknown; EXPRESSED IN: inflorescence meristem, flower, cultured cell; EXPRESSED DURING: petal differentiation and expansion stage; BEST Arabidopsis thaliana protein match is: glycine-rich protein (TAIR:AT4G22740.2); Has 48 Blast hits to …	PGSC0003DMP400045016	35.2	not assigned.unknown	PGSC0003DMG400025957	pgsc0003dmp400045016
CUST_17765_PI426222305				0.405663			1.64338	1052.79	2.03477	1139.59	1.0312	698.615	1.23013	697.326	0.66666	345.348	1.17739	790.634		0.0369		PGSC0003DMT400066808	CACTTCAGAAGTTGGTTCCAAATTCGAGCAAGACAGATAAAGCATCAATGCTAGACGAAG	Putative bHLH transcription factor	chr01	moderately similar to ( 216) AT4G00050 | Symbols: UNE10 | UNE10 (unfertilized embryo sac 10); DNA binding / transcription factor | chr4:17863-19848 FORWARDvery weakly similar to (86.7) loc_os06g06900 12006.m05415 protein helix-loop-helix DNA-binding domain containing protein, expressed PGSC0003DMT400066808	PGSC0003DMP400045049	27.3.6	RNA.regulation of transcription.bHLH,Basic Helix-Loop-Helix family	PGSC0003DMG400025976	pgsc0003dmp400045049
CUST_17770_PI426222305							1.06513	510.146	0.732899	299.799	1.01295	510.969	0.627522	253.458	1.24436	467.24	0.590138	278.469		0.0315		PGSC0003DMT400066977	GCTCAGAATGTTCATATCATACACATAATTTGAGTTTGCACTATTTTCATCATTCACCCC	AP2/ERF domain-containing transcription factor	chr01	weakly similar to ( 157) AT2G44940 | Symbols: | AP2 domain-containing transcription factor TINY, putative | chr2:18537294-18538181 FORWARDweakly similar to ( 137) loc_os02g43940 12002.m09429 protein transcriptional factor TINY, putative, expressedAP2 AP2 PGSC0003DMT400066977	PGSC0003DMP400045166	27.3.3	RNA.regulation of transcription.AP2/EREBP, APETALA2/Ethylene-responsive element binding protein family	PGSC0003DMG400026035	pgsc0003dmp400045166
CUST_17781_PI426222305				0.440092			1.44465	52.4858	1.27524	41.5589	0.828661	31.9859	1.01794	31.2306	0.635779	19.4927	1.33828	51.3376		0.0233		PGSC0003DMT400066826	CCTTGCTGCATATATTCTTCCATTGCTCCATGCCTACTTCCAAAAACAAAATCACTTTTT	Helicase	chr01	moderately similar to ( 359) AT2G44980 | Symbols: | transcription regulatory protein SNF2, putative | chr2:18552343-18556669 REVERSEmoderately similar to ( 345) loc_os03g01200 12003.m05671 protein SNF2P, putative, expressedMacro_Poa1p_like_SNF2 PGSC0003DMT400066826	PGSC0003DMP400045066	27.3.44	RNA.regulation of transcription.Chromatin Remodeling Factors	PGSC0003DMG400025981	pgsc0003dmp400045066
CUST_17796_PI426222305							1.22266	4905.56	1.04893	3706.4	0.906303	3836.47	0.925851	3243.51	0.828381	2702.94	1.13064	4684.37		0.0403		PGSC0003DMT400066924	GCTAATTAGGTCCAAATCATGCAACTTCCTTTTCGGGTTTAAAGAAAATGGTTGTATATG	Conserved gene of unknown function	chr01	moderately similar to ( 299) AT3G60590 | Symbols: | unknown protein | chr3:22399043-22399753 FORWARDmoderately similar to ( 256) loc_os04g45200 12004.m09473 protein expressed protein PGSC0003DMT400066924	PGSC0003DMP400045129	35.2	not assigned.unknown	PGSC0003DMG400026016	pgsc0003dmp400045129
CUST_17825_PI426222305							0.928451	129.269	0.981524	119.565	1.05958	159.302	0.931596	110.689	0.606999	67.9285	1.38462	195.828		0.0422		PGSC0003DMT400066999	CACTCTGAATTTTCTCCATTCAGATACAACAACAGAACAATAGTCACTTGTTCTGATTCA	NRC1	chr01	moderately similar to ( 259) AT1G58390 | Symbols: | disease resistance protein (CC-NBS-LRR class), putative | chr1:21690962-21693891 REVERSEmoderately similar to ( 265) loc_os07g08890 12007.m05345 protein disease resistance protein RPM1, putative, expressedNB-ARC PGSC0003DMT400066999	PGSC0003DMP400045185	20.1	stress.biotic	PGSC0003DMG401026043	pgsc0003dmp400045185
CUST_17852_PI426222305							1.55902	1244.13	1.14522	816.583	0.984554	843.248	1.15508	799.972	2.20519	1436.38	1.25017	1038.57		0.0082		PGSC0003DMT400018206	GAGAGGAGTGGTGGAAGAATCTTAGCTGTGTACATTATTTTATTAATATGATTCGGCTAA	Conserved gene of unknown function	chr07	moderately similar to ( 424) AT1G53380 | Symbols: | unknown protein | chr1:19913341-19914702 REVERSEmoderately similar to ( 284) loc_os10g23220 12010.m21871 protein expressed proteinDUF641 PGSC0003DMT400018206	PGSC0003DMP400012533	33.99	development.unspecified	PGSC0003DMG400007067	pgsc0003dmp400012533
CUST_17859_PI426222305					0.235514		2.01515	22.9114	2.52227	28.1229	1.24213	16.6574	1.61985	15.7221	0.98961	11.7964	0.474596	5.28201		0.0402		PGSC0003DMT400006302	GGAGCAGAGTCCTCCCTAGTACTTTTCGTTATGCTTTTGTTTGTATTTTGTTCCTTTGAT	Beta-glucosidase 18	chr07	moderately similar to ( 230) AT1G61820 | Symbols: BGLU46 | BGLU46 (BETA GLUCOSIDASE 46); catalytic/ cation binding / hydrolase, hydrolyzing O-glycosyl compounds | chr1:22836707-22838444 FORWARDweakly similar to ( 139) BGLC_MAIZE Beta-glucosidase, chloroplast precursor (EC 3.2.1.21) (Gentiobiase) (Cellobiase) (Beta-D-glucoside glucohydrolase) - Zea mays (Maize)moderately similar to ( 259) loc_os04…	PGSC0003DMP400004351	26.3	misc.gluco-, galacto- and mannosidases	PGSC0003DMG400002462	pgsc0003dmp400004351
CUST_17896_PI426222305							1.69296	492.491	1.58558	398.345	1.39919	429.331	1.29181	318.552	0.951932	220.192	1.46445	427.393		0.038		PGSC0003DMT400018262	ATACTCCATCCGTGTCAATTATTCTGTCTAATCTTTTGACTTGGCACGAAGTTTTAGAAA	Trehalose-phosphate synthase 1	chr07	very weakly similar to (96.7) AT1G78580 | Symbols: ATTPS1, TPS1 | ATTPS1 (TREHALOSE-6-PHOSPHATE SYNTHASE); alpha,alpha-trehalose-phosphate synthase (UDP-forming)/ transferase, transferring glycosyl groups | chr1:29552495-29557482 REVERSE PGSC0003DMT400018262	PGSC0003DMP400012570	3.2.1	minor CHO metabolism.trehalose.TPS	PGSC0003DMG400007089	pgsc0003dmp400012570
CUST_17897_PI426222305							2.19285	908.615	2.92711	1060.35	2.66689	1167.83	2.31738	793.51	1.40619	456.514	2.64169	1109.29		0.023		PGSC0003DMT400071042	CTTTTCGAGAAAATAGTTGCATTCAACGGTTCAACTCTTTAGGAAGGACTTGTATTGTTA	Gibberellin 2-oxidase	chr07	moderately similar to ( 245) AT1G30040 | Symbols: ATGA2OX2 | ATGA2OX2 (GIBBERELLIN 2-OXIDASE); gibberellin 2-beta-dioxygenase | chr1:10537769-10538781 FORWARDmoderately similar to ( 283) G2OX1_PEA Gibberellin 2-beta-dioxygenase 1 (EC 1.14.11.13) (Gibberellin 2-beta-hydroxylase 1) (Gibberellin 2-oxidase 1) (GA 2-oxidase 1) (Protein SLENDER) - Pisum sativum (Garden pea)moderately similar to ( 261) …	PGSC0003DMP400048038	17.5.1	hormone metabolism.ethylene.synthesis-degradation	PGSC0003DMG400027631	pgsc0003dmp400048038
CUST_17920_PI426222305	3.69993			5.4182			2.04863	69.4572	7.57977	219.562	0.908056	35.9067	1.20208	34.0207	11.0999	299.495	1.54652	54.4055		0.00639		PGSC0003DMT400071093	ACCCTGTTTGAGAAATTTGGAGCCTCATAGTGATTTTTCGAACGAGAGACAAAATCAGAA	Gibberellin 2-oxidase	chr07	weakly similar to ( 114) AT1G30040 | Symbols: ATGA2OX2 | ATGA2OX2 (GIBBERELLIN 2-OXIDASE); gibberellin 2-beta-dioxygenase | chr1:10537769-10538781 FORWARDweakly similar to ( 124) G2OX1_PEA Gibberellin 2-beta-dioxygenase 1 (EC 1.14.11.13) (Gibberellin 2-beta-hydroxylase 1) (Gibberellin 2-oxidase 1) (GA 2-oxidase 1) (Protein SLENDER) - Pisum sativum (Garden pea)weakly similar to ( 122) loc_os01g552…	PGSC0003DMP400048079	17.6.1.13	hormone metabolism.gibberelin.synthesis-degradation.GA2 oxidase	PGSC0003DMG400027645	pgsc0003dmp400048079
CUST_17928_PI426222305				2.30507			1.16971	6849.72	1.09802	5966.51	0.945555	6036.53	1.03111	5229.29	2.69626	12703.7	1.52776	9065.91		0.0403		PGSC0003DMT400018190	GCCCTGTTGAGTTGGTATTTATGCCCCCTTGTATGTGTATATATATATATATATAGCCTA	Mitogen-activated protein kinase	chr07	PGSC0003DMT400018190	PGSC0003DMP400012519	35.2	not assigned.unknown	PGSC0003DMG400007058	pgsc0003dmp400012519
CUST_17948_PI426222305							2.28974	6352.95	1.65058	4027.18	1.80726	5223.92	1.66705	3973.31	1.20608	2756.74	1.91449	5627.13		0.0158		PGSC0003DMT400071059	CATGTTATGTGTGTATGCATGAAATGAGATTACGCTCATTCTGAATTCAGTTAATTCGCT	Glutathione S-transferase T5	chr07	moderately similar to ( 288) AT1G78380 | Symbols: ATGSTU19, GST8 | ATGSTU19 (GLUTATHIONE S-TRANSFERASE TAU 19); glutathione binding / glutathione transferase | chr1:29486659-29487819 REVERSEmoderately similar to ( 321) GSTX4_TOBAC Probable glutathione S-transferase (EC 2.5.1.18) (Auxin-induced protein PCNT107) - Nicotiana tabacum (Common tobacco)moderately similar to ( 255) loc_os09g20220 12009.m…	PGSC0003DMP400048051	26.9	misc.glutathione S transferases	PGSC0003DMG400027637	pgsc0003dmp400048051
CUST_17969_PI426222305							0.899684	230.932	0.978451	233.376	1.68355	441.759	1.08177	237.855	0.540112	112.668	0.944026	243.053		0.0466		PGSC0003DMT400018161	CTCTAACTACTTTGATACCGTTTCCTTTGAGGAAAATGATTATCATTCTTTGTGGCAAGA	Virus-specific-signaling-pathway regulated protein	chr07	PGSC0003DMT400018161	PGSC0003DMP400012498	35.2	not assigned.unknown	PGSC0003DMG400007050	pgsc0003dmp400012498
CUST_17977_PI426222305							1.25134	1839.97	1.09412	1413.37	1.06413	1632.99	0.973958	1244.25	0.818854	974.15	1.03792	1579.4		0.0406		PGSC0003DMT400018249	TCCTTTATTTGAATGGATTATAGCTCTGTAAGCGATGAGGAGTGGAAGAAGAAGTTAACA	Methionine-R-sulfoxide reductase B4 protein	chr07	moderately similar to ( 232) AT1G53670 | Symbols: MSRB1, ATMSRB1 | MSRB1 (methionine sulfoxide reductase B 1); peptide-methionine-(S)-S-oxide reductase | chr1:20036687-20038074 FORWARDmoderately similar to ( 234) loc_os06g27760 12006.m32078 protein peptide methionine sulfoxide reductase msrB, putative, expressedPRK00222 COG0229 SelR PRK05550 PRK05508 PGSC0003DMT400018249	PGSC0003DMP400012562	27.3.67	RNA.regulation of transcription.putative transcription regulator	PGSC0003DMG400007084	pgsc0003dmp400012562
CUST_17986_PI426222305				2.68291			0.98648	100.184	0.726962	68.5668	0.742438	79.7043	0.978984	85.5375	2.64664	215.415	0.916399	93.6996		0.0403		PGSC0003DMT400018188	TATTCGTTGCCCAGATTGTTTAAAGTCTTCAAAAAGATGCAGCAAGATCAGCACAAGAAG	Big map kinase/bmk	chr07	highly similar to ( 796) AT3G14720 | Symbols: ATMPK19, MPK19 | ATMPK19; MAP kinase | chr3:4946057-4948906 FORWARDhighly similar to ( 739) MPK10_ORYSA Mitogen-activated protein kinase 10 (EC 2.7.11.24) (MAP kinase 10) - Oryza sativa (Rice)highly similar to ( 739) loc_os01g43910 12001.m10650 protein OsMPK20-1 - putative MAPK based on amino acid sequence homology, expressedS_TKc S_TKc Pkinase SPS1 P…	PGSC0003DMP400012517	30.6	signalling.MAP kinases	PGSC0003DMG400007058	pgsc0003dmp400012517
CUST_17999_PI426222305							2.1806	878.258	3.00246	1081.68	2.50009	1107.07	2.27919	770.022	1.54366	493.82	2.72363	1119.53		0.043		PGSC0003DMT400071040	CTTTTCGAGAAAATAGTTGCATTCAACGGTTCAACTCTTTAGGAAGGACTTGTATTGTTA	Gibberellin 2-oxidase	chr07	weakly similar to ( 126) AT1G30040 | Symbols: ATGA2OX2 | ATGA2OX2 (GIBBERELLIN 2-OXIDASE); gibberellin 2-beta-dioxygenase | chr1:10537769-10538781 FORWARDweakly similar to ( 158) G2OX1_PEA Gibberellin 2-beta-dioxygenase 1 (EC 1.14.11.13) (Gibberellin 2-beta-hydroxylase 1) (Gibberellin 2-oxidase 1) (GA 2-oxidase 1) (Protein SLENDER) - Pisum sativum (Garden pea)weakly similar to ( 123) loc_os01g552…	PGSC0003DMP400048036	17.6.1.13	hormone metabolism.gibberelin.synthesis-degradation.GA2 oxidase	PGSC0003DMG400027631	pgsc0003dmp400048036
CUST_18019_PI426222305	6.62343			8.04022			1.26928	16.9886	8.40695	84.1671	0.95367	10.785	1.14206	10.6131	10.2053	87.894	0.747879	9.56939		0.00356		PGSC0003DMT400071094	TTACTCAAAAATGGCAACTGGTTTTCCGTGCCACCTGATCAGAATTCTTTTTTCATCAAT	Gibberellin 2-oxidase	chr07	moderately similar to ( 366) AT1G30040 | Symbols: ATGA2OX2 | ATGA2OX2 (GIBBERELLIN 2-OXIDASE); gibberellin 2-beta-dioxygenase | chr1:10537769-10538781 FORWARDmoderately similar to ( 417) G2OX1_PEA Gibberellin 2-beta-dioxygenase 1 (EC 1.14.11.13) (Gibberellin 2-beta-hydroxylase 1) (Gibberellin 2-oxidase 1) (GA 2-oxidase 1) (Protein SLENDER) - Pisum sativum (Garden pea)moderately similar to ( 346) …	PGSC0003DMP400048080	17.5.1	hormone metabolism.ethylene.synthesis-degradation	PGSC0003DMG400027645	pgsc0003dmp400048080
CUST_18027_PI426222305	0.177275						5.19042	431.233	0.920134	66.1724	3.642	392.699	5.15307	363.701	4.37362	298.073	6.64739	563.134		0.00411		PGSC0003DMT400071105	GGAGTTGCCTACTTTAGATGATCTTCTTCGTCTTTATTCAGACGAAATACAACAATAACA	Avr9/Cf-9 rapidly elicited protein 169	chr07	PGSC0003DMT400071105	PGSC0003DMP400048090	35.2	not assigned.unknown	PGSC0003DMG400027649	pgsc0003dmp400048090
CUST_18034_PI426222305							1.1709	2343.36	0.904713	1580.91	0.957774	2020.05	0.942965	1618.55	0.622386	1004.84	0.989325	2024.03		0.0307		PGSC0003DMT400032269	GTCATATTGCTGCTGTTTGCTAAAATTTCATGATTTTGGAGACTTTCAAGCTAGAATTGG	Lanceolate	chr07	moderately similar to ( 248) AT3G15030 | Symbols: TCP4 | TCP4 (TCP family transcription factor 4); transcription factor | chr3:5062308-5063570 FORWARDmoderately similar to ( 214) loc_os01g11550 12001.m07772 protein mutant cincinnata, putative, expressedTCP PGSC0003DMT400032269	PGSC0003DMP400021917	27.3.29	RNA.regulation of transcription.TCP transcription factor family	PGSC0003DMG400012396	pgsc0003dmp400021917
CUST_18035_PI426222305							1.02985	963.608	0.934224	783.378	0.677906	692.93	0.77889	642.427	0.617293	477.318	0.886224	875.049		0.0344		PGSC0003DMT400071110	GTAGGACTAGTTAAGTCTTACCTGGAAGGTTTGATATAAGAAAAATACAATGGCAATCGA	Ethylene receptor 2	chr07		PGSC0003DMP400048094			PGSC0003DMG400027651
CUST_18055_PI426222305				0.445625			0.756564	693.233	0.678497	549.453	0.65162	636.498	0.79239	622.924	0.337144	247.769	1.07112	991.13		0.00186		PGSC0003DMT400097260	TTATATGCATCCTTCACCGAGAAGAACACCGAGAGATTCTCAACCACAGCTTTTGCCTCT	DNA-binding WRKY; VQ	chr07	weakly similar to ( 121) AT1G28280 | Symbols: | VQ motif-containing protein | chr1:9886297-9887395 REVERSEvery weakly similar to (99.4) loc_os01g54400 12001.m11604 protein DNA-binding WRKY, putative, expressed PGSC0003DMT400097260	PGSC0003DMP400068935	35.2	not assigned.unknown	PGSC0003DMG400046831	pgsc0003dmp400068935
CUST_18065_PI426222305							2.33929	895.183	3.18537	1073.29	2.72638	1144.58	2.34797	744.464	1.57414	473.145	2.88326	1106.47		0.0382		PGSC0003DMT400071041	CTTTTCGAGAAAATAGTTGCATTCAACGGTTCAACTCTTTAGGAAGGACTTGTATTGTTA	Gibberellin 2-oxidase	chr07	moderately similar to ( 265) AT1G30040 | Symbols: ATGA2OX2 | ATGA2OX2 (GIBBERELLIN 2-OXIDASE); gibberellin 2-beta-dioxygenase | chr1:10537769-10538781 FORWARDmoderately similar to ( 322) G2OX1_PEA Gibberellin 2-beta-dioxygenase 1 (EC 1.14.11.13) (Gibberellin 2-beta-hydroxylase 1) (Gibberellin 2-oxidase 1) (GA 2-oxidase 1) (Protein SLENDER) - Pisum sativum (Garden pea)moderately similar to ( 260) …	PGSC0003DMP400048037	17.6.1.13	hormone metabolism.gibberelin.synthesis-degradation.GA2 oxidase	PGSC0003DMG400027631	pgsc0003dmp400048037
CUST_18070_PI426222305					2.1295		0.821491	315.576	1.07684	364.168	0.64811	284.176	0.896413	300	0.947643	305.556	1.74937	690.352		0.00575		PGSC0003DMT400018225	CGTGCTAGCACGAGCCTAATATATGTTGCTCTCTTAATATCAAATTATGTGATATAGTTG	CYP72A58	chr07	weakly similar to ( 200) AT3G14660 | Symbols: CYP72A13 | CYP72A13; electron carrier/ heme binding / iron ion binding / monooxygenase/ oxygen binding | chr3:4924960-4926911 FORWARDweakly similar to ( 179) C72A1_CATRO Cytochrome P450 72A1 (EC 1.3.3.9) (CYPLXXII) (Secologanin synthase) (SLS) - Catharanthus roseus (Rosy periwinkle) (Madagascar periwinkle)weakly similar to ( 190) loc_os01g43740 12001.…	PGSC0003DMP400012546	26.1	misc.cytochrome P450	PGSC0003DMG400007074	pgsc0003dmp400012546
CUST_18094_PI426222305							1.1723	195.813	0.836284	121.372	0.942441	183.198	1.14407	162.842	0.650591	87.0965	1.41604	239.805		0.0164		PGSC0003DMT400032398	TGTATACATATGCTTAACTTGGGGACAAGTCCTTTACCAATATACAACTAATTACTCCCA	Phytosulfokine receptor	chr07	nearly identical (1129) AT5G53890 | Symbols: | leucine-rich repeat transmembrane protein kinase, putative | chr5:21877235-21880345 FORWARDmoderately similar to ( 442) PSKR_DAUCA Phytosulfokine receptor precursor (EC 2.7.11.1) (Phytosulfokine LRR receptor kinase) - Daucus carota (Carrot)highly similar to ( 672) loc_os02g05970 12002.m05945 protein phytosulfokine receptor precursor, putative, expres…	PGSC0003DMP400022012	29.4.1.57	protein.postranslational modification.kinase.receptor like cytoplasmatic kinase VII	PGSC0003DMG400012443	pgsc0003dmp400022012
CUST_18114_PI426222305				2.23941			0.993417	113.246	0.822647	88.5359	0.610125	76.4954	1.03779	102.632	2.22467	210.22	0.972899	113.882		0.0164		PGSC0003DMT400018187	TATTCGTTGCCCAGATTGTTTAAAGTCTTCAAAAAGATGCAGCAAGATCAGCACAAGAAG	Big map kinase/bmk	chr07	highly similar to ( 729) AT1G53510 | Symbols: ATMPK18 | ATMPK18; MAP kinase | chr1:19970961-19974158 REVERSEhighly similar to ( 697) MPK10_ORYSA Mitogen-activated protein kinase 10 (EC 2.7.11.24) (MAP kinase 10) - Oryza sativa (Rice)highly similar to ( 697) loc_os01g47530 12001.m150683 protein OsMPK20-4 - putative MAPK based on amino acid sequence homology, expressedS_TKc S_TKc Pkinase SPS1 Pkina…	PGSC0003DMP400012516	30.6	signalling.MAP kinases	PGSC0003DMG400007058	pgsc0003dmp400012516
CUST_18126_PI426222305				0.422382			1.10888	72.0785	0.977264	57.8123	0.975584	79.6171	0.84906	49.4847	0.468372	25.9013	1.14503	79.0661		0.0158		PGSC0003DMT400032415	TTGACTATATTTGTTGCTGTTTCACTGCTTGTGGAGCGATCCATTCACAGGTTATCTAAT	Calmodulin binding protein	chr07	weakly similar to ( 144) AT5G53760 | Symbols: MLO11, ATMLO11 | MLO11 (MILDEW RESISTANCE LOCUS O 11); calmodulin binding | chr5:21823055-21826289 FORWARDvery weakly similar to (83.2) loc_os04g58420 12004.m10724 protein MLO-like protein 14, putative, expressed PGSC0003DMT400032415	PGSC0003DMP400022026	20.1.3.1	stress.biotic.signalling.MLO-like	PGSC0003DMG400012451	pgsc0003dmp400022026
CUST_1814_PI426222305							1.03912	95.9061	1.08972	89.4139	0.773229	74.3006	0.693719	55.3411	0.868663	65.3261	0.996039	94.9267		0.0451		PGSC0003DMT400083506	ATCATCCAAATGCTTTCAGGCGTTACCGGGAGAAGGGGAATAGTATAATCCCTCAACATC	Exostosin family protein	chr04	weakly similar to ( 188) AT1G67410 | Symbols: | exostosin family protein | chr1:25251606-25253568 REVERSEweakly similar to ( 148) loc_os01g69220 12001.m13022 protein exostosin-like, putative, expressedExostosin PGSC0003DMT400083506	PGSC0003DMP400056005	26.2	misc.UDP glucosyl and glucoronyl transferases	PGSC0003DMG400033360	pgsc0003dmp400056005
CUST_18177_PI426222305							1.1461	2673.22	1.73643	3654.57	0.921492	2423.43	1.12349	2276.6	0.85659	1631.57	1.30974	3223.1		0.0413		PGSC0003DMT400048461	GTTGTAGCTTGTCCACCATAAAATGATCTTACCACATTCAGTGTTCATGTACTATATCAT	Small basic intrinsic protein 1-2	chr12	weakly similar to ( 174) AT3G04090 | Symbols: SIP1;1, SIP1A | SIP1A (SMALL AND BASIC INTRINSIC PROTEIN 1A); water channel | chr3:1072340-1074031 REVERSEweakly similar to ( 172) loc_os01g08660 12001.m07491 protein aquaporin SIP1.1, putative, expressed PGSC0003DMT400048461	PGSC0003DMP400032820	34.19.4	transport.Major Intrinsic Proteins.SIP	PGSC0003DMG400018823	pgsc0003dmp400032820
CUST_18193_PI426222305	0.426927			2.88689			3.09265	1079.69	1.32033	395.108	3.98169	1531.45	3.43109	992.65	8.92813	2564.77	4.88823	1715.8		0.00791		PGSC0003DMT400054947	CTAAGGAAAGAGCTAGAGAAATTCTCAAATTTCATGCAAAGGCATGGATGAATTCTCCTT	U-box protein	chr01	moderately similar to ( 298) AT2G35930 | Symbols: PUB23 | PUB23 (PLANT U-BOX 23); ubiquitin-protein ligase | chr2:15083101-15084336 REVERSEmoderately similar to ( 241) loc_os02g33590 12002.m08452 protein ubiquitin-protein ligase, putative, expressed PGSC0003DMT400054947	PGSC0003DMP400036958	27.3.64	RNA.regulation of transcription.PHOR1	PGSC0003DMG400021325	pgsc0003dmp400036958
CUST_18197_PI426222305	0.431258			2.23678			3.11308	755.159	1.34254	280.132	3.84325	1054.17	3.50332	711.34	6.96325	1391.92	4.65185	1160.48		0.00429		PGSC0003DMT400054949	CATGCAAAGGCATGGAGGAATTCTCCTTGTGTACCTAATAATTTATTATCTTCATATCCA	U-box protein	chr01	moderately similar to ( 459) AT2G35930 | Symbols: PUB23 | PUB23 (PLANT U-BOX 23); ubiquitin-protein ligase | chr2:15083101-15084336 REVERSEweakly similar to ( 116) SPL11_ORYSA Spotted leaf protein 11 (Spotted leaf11) (Cell death-related protein SPL11) - Oryza sativa (Rice)moderately similar to ( 345) loc_os02g33590 12002.m08452 protein ubiquitin-protein ligase, putative, expressedUbox PGSC0003DMT…	PGSC0003DMP400036960	27.3.64	RNA.regulation of transcription.PHOR1	PGSC0003DMG400021327	pgsc0003dmp400036960
CUST_18233_PI426222305	0.383003			2.401			3.62446	616.304	1.38818	203.884	4.18062	783.442	3.59239	504.924	8.70231	1212.97	5.05061	864.342		0.022		PGSC0003DMT400055051	GAATTCATTGAGTCATTGACACATGTCATGCAACATGGGAGCTATGAGTCTAGGGCTTAC	U-box protein	chr01	moderately similar to ( 419) AT3G52450 | Symbols: PUB22 | PUB22 (PLANT U-BOX 22); ubiquitin-protein ligase | chr3:19440943-19442250 REVERSEweakly similar to ( 104) SPL11_ORYSA Spotted leaf protein 11 (Spotted leaf11) (Cell death-related protein SPL11) - Oryza sativa (Rice)moderately similar to ( 327) loc_os02g33590 12002.m08452 protein ubiquitin-protein ligase, putative, expressed PGSC0003DMT4000…	PGSC0003DMP400037028	27.3.64	RNA.regulation of transcription.PHOR1	PGSC0003DMG400021360	pgsc0003dmp400037028
CUST_18234_PI426222305				0.317135			1.60116	517.664	0.79031	244.222	1.61509	540.152	1.38652	388.505	0.507784	135.225	1.12926	379.527		0.0074		PGSC0003DMT400042219	GGTGTTGGTGTTGATGAGTCTACGATAATAATGACAACTATTGATGAAGAACAACAATGT	Conserved gene of unknown function	chr01	very weakly similar to (87.4) AT2G36050 | Symbols: ATOFP15, OFP15 | OFP15 (ARABIDOPSIS THALIANA OVATE FAMILY PROTEIN 15) | chr2:15135852-15136637 REVERSEvery weakly similar to (87.4) loc_os04g58820 12004.m10762 protein plant-specific domain TIGR01568 family protein, expressedDUF623 PGSC0003DMT400042219	PGSC0003DMP400028626	35.2	not assigned.unknown	PGSC0003DMG400016385	pgsc0003dmp400028626
CUST_18253_PI426222305				5.67146			1.48855	55.4721	1.9067	66.854	1.1138	45.4844	1.0168	32.3218	8.44225	251.222	1.58315	66.0641		0.00147		PGSC0003DMT400042190	CCGTCGCCGGTGATGTTTCTCAGTCAGTGAACAATTGGATTTTCAAGCCAAAATTTGAGG	Lipase	chr01	moderately similar to ( 471) AT1G10740 | Symbols: | unknown protein | chr1:3568612-3570466 REVERSEmoderately similar to ( 457) loc_os05g33820 12005.m07614 protein lipase, putative, expressed PGSC0003DMT400042190	PGSC0003DMP400028608	35.2	not assigned.unknown	PGSC0003DMG401016370	pgsc0003dmp400028608
CUST_18259_PI426222305	0.420725			2.54424			3.26777	663.851	1.37483	236.469	3.27063	809.748	3.46646	573.515	8.31399	1361.66	4.97846	1012.32		0.0182		PGSC0003DMT400055045	AAGCTAAGGAAAGAGCTAGAGAAATTCTCAAATTTCATGCTAAGGCATGGAGGAATTCTC	U-box protein	chr01	moderately similar to ( 251) AT2G35930 | Symbols: PUB23 | PUB23 (PLANT U-BOX 23); ubiquitin-protein ligase | chr2:15083101-15084336 REVERSEmoderately similar to ( 201) loc_os04g58920 12004.m10772 protein ubiquitin-protein ligase, putative, expressed PGSC0003DMT400055045	PGSC0003DMP400037023	27.3.64	RNA.regulation of transcription.PHOR1	PGSC0003DMG400021356	pgsc0003dmp400037023
CUST_18260_PI426222305							0.972275	16.4349	0.970296	14.5927	0.927126	18.7081	0.598564	8.88077	0.678435	11.0059	1.33745	24.1293		0.0255		PGSC0003DMT400042347	GTTGATTCTCGAATTGGGTCTGCTAGTTTGCAGCCTGAAGCTATTGTGGTTAAGTCTCCT	E2F4,5	chr01	moderately similar to ( 443) AT2G36010 | Symbols: E2F3, ATE2FA | E2F3 (E2F TRANSCRIPTION FACTOR 3); DNA binding / transcription factor | chr2:15119688-15122893 FORWARDmoderately similar to ( 410) loc_os12g06200 12012.m26841 protein transcription factor E2F2, putative, expressedE2F_TDP PGSC0003DMT400042347	PGSC0003DMP400028727	27.3.18	RNA.regulation of transcription.E2F/DP transcription factor family	PGSC0003DMG400016418	pgsc0003dmp400028727
CUST_18265_PI426222305							0.901141	16.7174	0.469414	7.83231	0.45186	8.60516	0.993726	15.9896	0.572772	11.141	0.627725	13.7364		0.0259		PGSC0003DMT400042226	TACTGCTGATGCATAGAAGGAACATTAGGCTGCGCAGAGAATACCTATACAGGAAAAGCT	U3 small nucleolar ribonucleoprotein protein imp4	chr01	moderately similar to ( 447) AT1G63780 | Symbols: IMP4 | IMP4 | chr1:23665045-23667243 REVERSEmoderately similar to ( 455) loc_os08g05880 12008.m04729 protein ribosome production factor 1, putative, expressedBrix IMP4 PGSC0003DMT400042226	PGSC0003DMP400028632	29.2.2.50	protein.synthesis.misc ribosomal protein.BRIX	PGSC0003DMG400016389	pgsc0003dmp400028632
CUST_18268_PI426222305							2.10864	752.304	1.2908	433.744	1.68893	738.336	1.27195	395.144	3.84877	1142.58	1.40131	616.72		0.0237		PGSC0003DMT400055111	TGGATTGAGCTCAATCATACCTCACCAAATTCCTATATTGTTTTATCAGCAGATGCTCTT	Oxidoreductase, 2OG-Fe(II) oxygenase family protein	chr01		PGSC0003DMP400037071			PGSC0003DMG400021383
CUST_18274_PI426222305				0.411624			1.74541	5351.29	1.26668	3366.02	1.5158	4981.52	1.28615	3313.78	0.718451	1794.2	1.95684	6022.09		0.0402		PGSC0003DMT400042158	ATTGGATCTCTCATCCAACAAAATCAGCGGAGAAATTCCACAACAACTTGCATCCCTCAA	Hcr9-OR2C	chr01		PGSC0003DMP400028576			PGSC0003DMG400016357
CUST_18290_PI426222305	0.39687			2.56378			3.42525	526.504	1.35938	179.798	3.38595	650.772	3.62221	458.626	8.78162	1080	4.70554	730.048		0.0198		PGSC0003DMT400055050	CTAAGGAAAGAGCTAGAGAAATTCTCAAATTTCATGCTAAGGCATGGAGTAATTCTCCTT	U-box protein	chr01	moderately similar to ( 421) AT3G52450 | Symbols: PUB22 | PUB22 (PLANT U-BOX 22); ubiquitin-protein ligase | chr3:19440943-19442250 REVERSEweakly similar to ( 105) SPL11_ORYSA Spotted leaf protein 11 (Spotted leaf11) (Cell death-related protein SPL11) - Oryza sativa (Rice)moderately similar to ( 321) loc_os02g33590 12002.m08452 protein ubiquitin-protein ligase, putative, expressed PGSC0003DMT4000…	PGSC0003DMP400037027	27.3.64	RNA.regulation of transcription.PHOR1	PGSC0003DMG400021359	pgsc0003dmp400037027
CUST_18302_PI426222305				0.330675			1.32355	1404.95	1.00879	926.77	1.14126	1336.34	1.15268	1036.55	0.437665	381.361	1.84219	1994.99		0.0324		PGSC0003DMT400042159	AATGAGAAGGCACAAGAAAAGACATTAGTGTGTAACCTCGAGGTATCAACTTAATCTCTA	Hcr9-OR2C	chr01	weakly similar to ( 102) AT2G15042 | Symbols: | protein binding | chr2:6510165-6512335 FORWARDvery weakly similar to ( 100) loc_os01g06890 12001.m07317 protein protein kinase/ protein binding protein, putative, expressed PGSC0003DMT400042159	PGSC0003DMP400028577	20.1.7	stress.biotic.PR-proteins	PGSC0003DMG400016357	pgsc0003dmp400028577
CUST_18306_PI426222305							1.1612	140.964	2.20563	237.533	0.782532	126.412	0.757273	84.4503	1.12349	112.231	0.878173	110.71		0.0231		PGSC0003DMT400054936	GACTAGTTTTTCATGGTTGCTCTCTTTCATGTTTACTTTGTGTAAAACATGGCAATTGAC	C2 domain-containing protein	chr01	nearly identical (1178) AT3G03680 | Symbols: | C2 domain-containing protein | chr3:907624-910677 FORWARDhighly similar to (1000) loc_os03g44890 12003.m09524 protein anthranilate phosphoribosyltransferase-like protein, putative, expressedPRT_C PGSC0003DMT400054936	PGSC0003DMP400036947	13.1.6.5	amino acid metabolism.synthesis.aromatic aa.tryptophan	PGSC0003DMG400021319	pgsc0003dmp400036947
CUST_18307_PI426222305							1.1858	2129.97	0.985604	1564.61	1.04838	2068.96	1.01548	1571.76	0.839087	1229.64	1.41268	2589.79		0.00914		PGSC0003DMT400042178	GTGTATTCTGGTGTAAATGGTTGTATCTTATCCCTATTTGTATCTTCCTGGAATTGAAGA	Phytosulfokine receptor	chr01	nearly identical (1210) AT2G02220 | Symbols: ATPSKR1, PSKR1 | PSKR1 (PHYTOSULFOKIN RECEPTOR 1); ATP binding / peptide receptor/ protein serine/threonine kinase | chr2:584098-587124 REVERSEnearly identical (1241) PSKR_DAUCA Phytosulfokine receptor precursor (EC 2.7.11.1) (Phytosulfokine LRR receptor kinase) - Daucus carota (Carrot)highly similar to ( 988) loc_os02g41890 12002.m09226 protein phytos…	PGSC0003DMP400028596	30.2.11	signalling.receptor kinases.leucine rich repeat XI	PGSC0003DMG400016365	pgsc0003dmp400028596
CUST_18346_PI426222305				0.398674	0.487613		1.42025	1307.22	1.12048	889.502	1.33111	1237.92	0.828119	644.007	0.566217	413.341	0.692533	635.496		0.0487		PGSC0003DMT400055003	ATGCAGGTACAAAAATGTATCATAGTTAGGTTCTCTTTTCACCACTTTTTCCCCTTTTTC	Conserved gene of unknown function	chr01	moderately similar to ( 497) AT5G12900 | Symbols: | unknown protein | chr5:4072151-4074445 REVERSEmoderately similar to ( 472) loc_os08g39740 12008.m07954 protein expressed protein PGSC0003DMT400055003	PGSC0003DMP400036996	35.2	not assigned.unknown	PGSC0003DMG400021345	pgsc0003dmp400036996
CUST_18352_PI426222305				0.361876			1.37539	513.983	1.55571	504.273	1.07105	409.344	0.86093	271.998	0.497719	147.758	0.760703	283.827		0.00702		PGSC0003DMT400055038	AAACTTGCTCCTGATAAAGAGAAATCTGTGGTCACCAGGCTGGCCGGAACTTTTGGATAT	Serine/threonine-protein kinase PBS1	chr01	highly similar to ( 510) AT2G01820 | Symbols: | leucine-rich repeat protein kinase, putative | chr2:357664-360681 REVERSEweakly similar to ( 197) CRI4_MAIZE Putative receptor protein kinase CRINKLY4 precursor (EC 2.7.11.1) - Zea mays (Maize)highly similar to ( 924) loc_os04g58910 12004.m10771 protein receptor protein kinase TMK1 precursor, putative, expressedTyrKc Pkinase_Tyr S_TKc PTKc Pkinase S…	PGSC0003DMP400037016	29.4.1.57	protein.postranslational modification.kinase.receptor like cytoplasmatic kinase VII	PGSC0003DMG400021353	pgsc0003dmp400037016
CUST_18357_PI426222305				3.46522			1.86991	45.9621	1.03701	20.0645	3.149	75.2102	1.35341	30.6671	6.47965	132.132	2.97234	71.38		0.0452		PGSC0003DMT400055049	CTAAGGAAAGAGCTAAAGAAATTCTCAAATTTCATGCTAAGGCATGGACGAATTCTCCTT	U-box protein	chr01		PGSC0003DMP400037026			PGSC0003DMG400021358
CUST_18373_PI426222305				0.34741			0.5712	24.2916	1.44732	58.6962	0.4728	21.7676	0.52879	20.0125	0.19844	6.74821	0.529367	23.6269		0.00164		PGSC0003DMT400054998	GTCTGCTTCAATCTACAACAAGTTCGGGTCGACTATATGAATCCTCACTATATTTTCTTT	White-brown-complex ABC transporter family	chr01	weakly similar to ( 115) AT5G06530 | Symbols: | ABC transporter family protein | chr5:1990334-1994605 REVERSEweakly similar to ( 122) loc_os03g06139 12003.m06135 protein ATPase, coupled to transmembrane movement of substances, putative, expressed PGSC0003DMT400054998	PGSC0003DMP400036992	34.16	transport.ABC transporters and multidrug resistance systems	PGSC0003DMG400021343	pgsc0003dmp400036992
CUST_18378_PI426222305							2.14891	630.359	1.05313	287.972	1.45829	453.516	1.2002	311.564	3.96837	976.796	1.22464	421.361		0.0332		PGSC0003DMT400008935	GTTGCCCTTTCTCTGTGAAAAGAAATCACTAATACTTTTTATGTGTCGATGTTGTGGATT	Oxidoreductase, 2OG-Fe(II) oxygenase family protein	chr01		PGSC0003DMP400006181			PGSC0003DMG402003479
CUST_18384_PI426222305	0.451437			2.44381			3.47386	563.962	1.56823	218.75	3.27139	643.166	3.12971	425.811	8.48947	1143.82	5.19808	836.775		0.00826		PGSC0003DMT400055046	CATGGGAGCTATGAGTCTAGGGCTTATGCAGTTATGCTAATGAAAGTGTCACGACCCAAA	U-box protein	chr01	very weakly similar to (97.8) AT3G52450 | Symbols: PUB22 | PUB22 (PLANT U-BOX 22); ubiquitin-protein ligase | chr3:19440943-19442250 REVERSE PGSC0003DMT400055046	PGSC0003DMP400037024	27.3.64	RNA.regulation of transcription.PHOR1	PGSC0003DMG401021357	pgsc0003dmp400037024
CUST_18392_PI426222305							0.157947	13.1009	0.167917	12.4761	0.105344	7.90573	0.246276	15.638	0.219566	13.4727	0.131142	11.4601		0.0348		PGSC0003DMT400055007	AGATAAAGGTGAATCCGAGATTAAATTTGTTTCTCAAGAAATTAACGTGGCGGAGGTTAG	Transcription factor	chr01	weakly similar to ( 130) AT3G20810 | Symbols: | transcription factor jumonji (jmjC) domain-containing protein | chr3:7275814-7278182 FORWARD PGSC0003DMT400055007	PGSC0003DMP400036999	27.3.57	RNA.regulation of transcription.JUMONJI family	PGSC0003DMG400021346	pgsc0003dmp400036999
CUST_18408_PI426222305			0.372962	4.95309			1.76206	19.9437	1.72413	18.1925	1.04131	11.7061	0.657182	5.91912	8.72766	74.7503	1.99475	24.5526		0.00269		PGSC0003DMT400042189	TCTCAGTCAGTGAACAATTGGATTTTCAAGCCAAAATTTGAGGGTAACAAAGAGATAAAG	Lipase	chr01	highly similar to ( 709) AT1G10740 | Symbols: | unknown protein | chr1:3568612-3570466 REVERSEhighly similar to ( 637) loc_os05g33820 12005.m07614 protein lipase, putative, expressed PGSC0003DMT400042189	PGSC0003DMP400028607	35.2	not assigned.unknown	PGSC0003DMG401016370	pgsc0003dmp400028607
CUST_18414_PI426222305							1.43661	2833.99	1.23894	2154.33	1.30096	2651.62	1.06221	1820.4	0.90861	1466.25	1.21154	2475.17		0.0109		PGSC0003DMT400042502	CAGTGTGATTCAATGCTCATCGGTGATAAAGCTGCAGCCAACACTTATCCATATATTCAG	Non-intrinsic ABC protein	chr02	highly similar to ( 790) AT4G04770 | Symbols: ATABC1, LAF6, ATNAP1 | ATABC1 (ATP BINDING CASSETTE PROTEIN 1); ATPase, coupled to transmembrane movement of substances / protein binding / transporter | chr4:2427998-2429785 REVERSEhighly similar to ( 686) loc_os01g61400 12001.m12266 protein expressed proteinPRK11814 ycf24 SufB UPF0051 PGSC0003DMT400042502	PGSC0003DMP400028828	29.8	protein.assembly and cofactor ligation	PGSC0003DMG400016484	pgsc0003dmp400028828
CUST_18420_PI426222305	0.167253						1.72912	37.4559	0.289201	5.38441	1.52831	39.4872	1.28359	24.8112	1.07995	21.4211	1.36217	30.0692		0.0078		PGSC0003DMT400042447	GAAGTGACTCTTTTTTGGACACCCTTTGCCTTTTTCTGTATTGGGTATTAATTTTCTTGA	15.4 kDa class V heat shock protein	chr02	PGSC0003DMT400042447	PGSC0003DMP400028795	35.2	not assigned.unknown	PGSC0003DMG400016460	pgsc0003dmp400028795
CUST_18427_PI426222305							1.12626	277.62	0.620912	132.262	1.62335	438.831	1.14621	238.795	1.01928	215.528	1.547	412.629		0.0193		PGSC0003DMT400050771	TGTTCACGGATTTCATGGAAATCAAAGATGATGATTCTGGCTCCAGCAATTTATTTGACG	Amine oxidase	chr03	weakly similar to ( 154) AT1G65840 | Symbols: ATPAO4, PAO4 | ATPAO4 (ARABIDOPSIS THALIANA POLYAMINE OXIDASE 4); amine oxidase/ polyamine oxidase | chr1:24490173-24492728 FORWARDweakly similar to ( 147) loc_os04g57560 12004.m10641 protein lysine-specific histone demethylase 1, putative, expressed PGSC0003DMT400050771	PGSC0003DMP400034271	26.7	misc.oxidases - copper, flavone etc.	PGSC0003DMG400019718	pgsc0003dmp400034271
CUST_18439_PI426222305							1.01343	755.9	1.21978	791.774	0.913726	716.116	0.90094	574.571	0.740308	443.998	1.08136	822.146		0.0496		PGSC0003DMT400079661	CCACAGTAAGATAAAAGTACATGGAATTAATTTTCTCAGGTCTCAAGTATGTGCAGGATA	Conserved gene of unknown function	chr02	moderately similar to ( 387) AT4G25360 | Symbols: | INVOLVED IN: biological_process unknown; EXPRESSED IN: 22 plant structures; EXPRESSED DURING: 13 growth stages; CONTAINS InterPro DOMAIN/s: Protein of unknown function DUF231, plant (InterPro:IPR004253); BEST Arabidopsis thaliana protein match is: YLS7 (TAIR:AT5G51640.1); Has 699 Blast hits to 688 proteins in 15 species: Archae - 0; Bacteria - 0…	PGSC0003DMP400054036	35.2	not assigned.unknown	PGSC0003DMG400031026	pgsc0003dmp400054036
CUST_18441_PI426222305							1.43219	2806.58	1.23352	2140.49	1.21069	2456.57	1.05347	1798.62	0.917638	1466.7	1.19896	2434		0.00356		PGSC0003DMT400042503	CAGTGTGATTCAATGCTCATCGGTGATAAAGCTGCAGCCAACACTTATCCATATATTCAG	Non-intrinsic ABC protein	chr03	highly similar to ( 865) AT4G04770 | Symbols: ATABC1, LAF6, ATNAP1 | ATABC1 (ATP BINDING CASSETTE PROTEIN 1); ATPase, coupled to transmembrane movement of substances / protein binding / transporter | chr4:2427998-2429785 REVERSEhighly similar to ( 743) loc_os01g61400 12001.m12266 protein expressed proteinPRK11814 ycf24 SufB UPF0051 PGSC0003DMT400042503	PGSC0003DMP400028829	29.8	protein.assembly and cofactor ligation	PGSC0003DMG400016484	pgsc0003dmp400028829
CUST_18452_PI426222305							1.12063	268.632	0.65387	136.464	1.51038	417.251	1.161	236.735	1.04488	208.795	1.46095	392.295		0.0231		PGSC0003DMT400050770	TGTTCACGGATTTCATGGAAATCAAAGATGATGATTCTGGCTCCAGCAATTTATTTGACG	Amine oxidase	chr03	highly similar to ( 697) AT1G65840 | Symbols: ATPAO4, PAO4 | ATPAO4 (ARABIDOPSIS THALIANA POLYAMINE OXIDASE 4); amine oxidase/ polyamine oxidase | chr1:24490173-24492728 FORWARDweakly similar to ( 124) PAO_MAIZE Polyamine oxidase precursor (EC 1.5.3.11) - Zea mays (Maize)highly similar to ( 676) loc_os04g57560 12004.m10641 protein lysine-specific histone demethylase 1, putative, expressedAmino_ox…	PGSC0003DMP400034270	26.7	misc.oxidases - copper, flavone etc.	PGSC0003DMG400019718	pgsc0003dmp400034270
CUST_18453_PI426222305	2.08668						1.90272	832.349	3.97036	1521.07	2.54152	1170.9	1.78724	676.865	1.55885	540.141	1.46048	645.861		0.0309		PGSC0003DMT400005250	GGTCTCCCTAGGTTTCTTGTCTCAACTCACTAAACTCATATAAAATTTTGTAGCAGTTAA	Gibberellin 2-oxidase 1	chr02	moderately similar to ( 425) AT4G21200 | Symbols: ATGA2OX8, GA2OX8 | GA2OX8 (GIBBERELLIN 2-OXIDASE 8); gibberellin 2-beta-dioxygenase | chr4:11302751-11304032 FORWARDweakly similar to ( 152) GAOX1_ORYSA Gibberellin 20 oxidase 1 (EC 1.14.11.-) (Gibberellin C-20 oxidase 1) (GA 20-oxidase 1) (Os20ox) - Oryza sativa (Rice)moderately similar to ( 332) loc_os02g41954 12002.m09232 protein gibberellin 2-…	PGSC0003DMP400003695	17.5.1	hormone metabolism.ethylene.synthesis-degradation	PGSC0003DMG400002068	pgsc0003dmp400003695
CUST_18460_PI426222305				3.6247			1.25519	253.073	1.37865	229.701	1.79657	379.44	1.47477	239.086	4.54967	690.179	2.59128	571.132		0.0205		PGSC0003DMT400043108	CTTGTGTAATCACAATCTATCACTAGTTACCAATCCTCAACCCATGGGTCAATATTTGAC	Acyl:coa ligase acetate-coa synthetase	chr02	moderately similar to ( 457) AT1G66120 | Symbols: | acyl-activating enzyme 11 (AAE11) | chr1:24612640-24614690 FORWARDhighly similar to ( 503) loc_os03g03790 12003.m05911 protein acyl-activating enzyme 11, putative, expressedPRK08162 CaiC AMP-binding PRK06219 PRK07771 PRK08316 PRK07008 PRK07684 PRK06018 PRK06368 PRK06187 PRK08314 PRK08276 FAA1 PRK06145 Acs PRK07529 PRK07770 PRK03640 PRK05620 PRK0…	PGSC0003DMP400029244	11.1.8	lipid metabolism.FA synthesis and FA elongation.acyl coa ligase	PGSC0003DMG400016723	pgsc0003dmp400029244
CUST_18474_PI426222305				0.395147			2.32032	1199.87	1.40496	644.147	1.81135	1098.83	1.59404	719.109	0.91687	385.527	2.21197	1164.94		0.00126		PGSC0003DMT400050775	TATATGTGAGAAGGGCTTCACATTATACCAAGGGTCGGGTCTGAATTGGTCCGTCTCATT	Conserved gene of unknown function	chr03	moderately similar to ( 303) AT5G38280 | Symbols: PR5K | PR5K; kinase/ transmembrane receptor protein serine/threonine kinase | chr5:15293325-15295838 REVERSEweakly similar to ( 189) KPRO_MAIZE Putative receptor protein kinase ZmPK1 precursor (EC 2.7.11.1) - Zea mays (Maize)moderately similar to ( 345) loc_os01g02360 12001.m06878 protein LRK33, putative, expressedPkinase_Tyr PTKc Pkinase TyrKc S_…	PGSC0003DMP400034273	30.2.17	signalling.receptor kinases.DUF 26	PGSC0003DMG400019720	pgsc0003dmp400034273
CUST_18480_PI426222305		3.76056		4.69414			0.517678	5.68847	0.679492	6.72677	1.94676	22.225	0.933457	8.91639	2.43005	22.4459	0.780715	9.33926		0.0397		PGSC0003DMT400042519	TTCACAAGAGAATGGTGAGACATGATTATACACTTATAATATAAATACAGGGTTTCGCCC	Conserved gene of unknown function	chr03	PGSC0003DMT400042519	PGSC0003DMP400028839	35.2	not assigned.unknown	PGSC0003DMG400016491	pgsc0003dmp400028839
CUST_18486_PI426222305							0.970236	684.503	0.932792	581.637	1.01818	741.109	0.902771	550.04	0.831479	472.853	1.09627	783.208		0.0238		PGSC0003DMT400043123	GTAGTGCTGTAATTTATTATTTAGGGGTCGATCGGTAGGAAGTATTAGGAGAAATAATTC	Protein SET DOMAIN GROUP	chr03	moderately similar to ( 293) AT5G17240 | Symbols: SDG40 | SDG40 (SET DOMAIN GROUP 40) | chr5:5666854-5668849 FORWARDmoderately similar to ( 291) loc_os07g28840 12007.m07155 protein SET domain containing protein, expressed PGSC0003DMT400043123	PGSC0003DMP400029258	27.3.69	RNA.regulation of transcription.SET-domain transcriptional regulator family	PGSC0003DMG400016732	pgsc0003dmp400029258
CUST_18501_PI426222305	0.420421			0.135961	0.487122		1.40239	4101.06	0.589592	1523.82	0.972938	3131.64	0.925143	2339.97	0.19067	448.047	0.683133	2036.17		0.0213		PGSC0003DMT400043110	CGTTTGCAATGTAATATTTGGACCTCAGTTTGGTCAACTTACTGCATTCTTGCTATTAAA	Conserved gene of unknown function	chr02	weakly similar to ( 135) AT4G22190 | Symbols: | unknown protein | chr4:11742102-11743265 REVERSE PGSC0003DMT400043110	PGSC0003DMP400029246	35.2	not assigned.unknown	PGSC0003DMG400016725	pgsc0003dmp400029246
CUST_18506_PI426222305	0.314162						1.10997	33.969	0.34871	8.84052	0.873439	33.4614	1.183	31.0441	0.862734	20.2987	0.940529	32.4097		0.0399		PGSC0003DMT400042516	GGTGAACATGTTCATGTTTAATGTTTTCGCCTACAGCAAAGAGAATTTTCTTGTAGTTCT	Conserved gene of unknown function	chr03	PGSC0003DMT400042516	PGSC0003DMP400028836	35.2	not assigned.unknown	PGSC0003DMG400016488	pgsc0003dmp400028836
CUST_18526_PI426222305							1.10163	4578.85	0.919403	3399.13	0.832223	3946.45	0.909945	3260.64	0.773668	2626.38	1.11391	4808.36		0.0289		PGSC0003DMT400050791	ATGTAATTCTTGCTCTTGCTGCCTACTGCTTCCTCAACTTCTGGATGTCCTTTCAAGTCG	Microsomal glutathione s-transferase	chr02	moderately similar to ( 203) AT1G65820 | Symbols: | microsomal glutathione s-transferase, putative | chr1:24485213-24486682 FORWARDweakly similar to ( 198) loc_os03g50130 12003.m35389 protein microsomal glutathione S-transferase 3, putative, expressedMAPEG PGSC0003DMT400050791	PGSC0003DMP400034285	26.9	misc.glutathione S transferases	PGSC0003DMG400019728	pgsc0003dmp400034285
CUST_18528_PI426222305							1.06455	393.944	1.15697	380.325	0.78722	325.028	1.09734	351.08	0.806974	242.866	1.47133	554.495		0.0461		PGSC0003DMT400050761	TCTGCAAATAATGCTATCAGGATTAGGAATAGTGATTGCCAGTTTGGTTTTAGGTTATAG	Conserved gene of unknown function	chr03	weakly similar to ( 194) AT1G65690 | Symbols: | harpin-induced protein-related / HIN1-related / harpin-responsive protein-related | chr1:24431642-24432898 REVERSEweakly similar to ( 134) loc_os04g58090 12004.m10691 protein NHL25, putative, expressedHin1 PGSC0003DMT400050761	PGSC0003DMP400034261	20.1	stress.biotic	PGSC0003DMG401019715	pgsc0003dmp400034261
CUST_18534_PI426222305							0.97182	736.654	0.86561	580.274	0.714202	569.545	0.93401	593.966	1.65048	1000.24	0.933421	706.695		0.015		PGSC0003DMT400050783	ATGCAATCTGGAGAAGCTGAATTCGAGTTTGATCGTAGACATGTCAAAGCTATTTTGTTG	Cytochrome P450 monooxygenase CYP736B	chr04	moderately similar to ( 361) AT5G57260 | Symbols: CYP71B10 | CYP71B10; electron carrier/ heme binding / iron ion binding / monooxygenase/ oxygen binding | chr5:23198694-23200273 REVERSEmoderately similar to ( 346) C71A2_SOLME Cytochrome P450 71A2 (EC 1.14.-.-) (CYPLXXIA2) (P-450EG4) - Solanum melongena (Eggplant) (Aubergine)moderately similar to ( 391) loc_os09g26960 12009.m05848 protein flavonoi…	PGSC0003DMP400034279	26.1	misc.cytochrome P450	PGSC0003DMG400019724	pgsc0003dmp400034279
CUST_18565_PI426222305				0.19104			2.15458	150.605	1.20391	75.8386	1.33	132.165	1.62255	98.754	0.411612	23.6313	2.3212	169.525		0.0213		PGSC0003DMT400050780	GTCCTCGCTTCGTTATTATCTGCGGAATTCTCCACTAAAGATAAGTAAGGACATCAATTA	Gene of unknown function	chr02	PGSC0003DMT400050780	PGSC0003DMP400034277	35.2	not assigned.unknown	PGSC0003DMG400019723	pgsc0003dmp400034277
CUST_18572_PI426222305				0.274523	0.446187		1.54414	360.048	0.796447	159.508	1.02668	254.68	0.877769	172.341	0.423902	78.8023	0.688974	160.573		0.0249		PGSC0003DMT400005271	GGGATTCTCTCATACTCCTGGTTTTCCTCTAGTTTCATTATATGTAGATATTGGTATTCT	Conserved gene of unknown function	chr03	very weakly similar to (86.3) AT4G04900 | Symbols: RIC10 | RIC10 (ROP-INTERACTIVE CRIB MOTIF-CONTAINING PROTEIN 10) | chr4:2486218-2487779 REVERSEvery weakly similar to (93.6) loc_os04g53580 12004.m10251 protein RIC10, putative, expressed PGSC0003DMT400005271	PGSC0003DMP400003708	30.5	signalling.G-proteins	PGSC0003DMG400002075	pgsc0003dmp400003708
CUST_18584_PI426222305							1.04216	237.914	1.04154	199.243	0.77692	190.737	0.762175	142.308	0.563877	100.641	1.01152	233.301		0.0301		PGSC0003DMT400050767	TTATCGTAGTTACTTAATGACATATTCAGAGTCCCGCGGACACAATTTTGCTCTTAATGC	Protease C56	chr03	highly similar to ( 514) AT3G02720 | Symbols: | DJ-1 family protein / protease-related | chr3:586336-588088 FORWARDhighly similar to ( 536) loc_os04g57590 12004.m35512 protein YLS5, putative, expressedGATase1_PfpI_1 GATase1_PfpI_like ThiJ DJ-1_PfpI PGSC0003DMT400050767	PGSC0003DMP400034267	35.2	not assigned.unknown	PGSC0003DMG400019717	pgsc0003dmp400034267
CUST_18585_PI426222305							0.46533	14.031	0.648317	21.8141	0.276596	9.11483	0.355621	9.86203	0.251702	6.20022	0.368062	12.7772		0.0329		PGSC0003DMT400079642	GGAGTATTAACATGAGCGCTGTTCTGGAATGATGAATAGAGAATTTTATTACCAAGTGAA	Pentatricopeptide repeat-containing protein	chr03		PGSC0003DMP400054019			PGSC0003DMG400031018
CUST_18590_PI426222305				0.348557			2.13968	654.565	1.17307	325.699	1.42664	502.639	1.51284	392.597	0.7458	183.699	2.6505	840.215		0.0196		PGSC0003DMT400050753	CTGATTTTCATCGAGCTATCACCTATGGCTTCGAGCTTTATTATATCGGGTTTATAGAAA	Conserved gene of unknown function	chr03	weakly similar to ( 155) AT5G38280 | Symbols: PR5K | PR5K; kinase/ transmembrane receptor protein serine/threonine kinase | chr5:15293325-15295838 REVERSEweakly similar to ( 104) KPRO_MAIZE Putative receptor protein kinase ZmPK1 precursor (EC 2.7.11.1) - Zea mays (Maize)weakly similar to ( 178) loc_os01g02390 12001.m42838 protein TAK14, putative, expressedPkinase S_TKc Pkinase_Tyr S_TKc PTKc TyrK…	PGSC0003DMP400034253	30.2.17	signalling.receptor kinases.DUF 26	PGSC0003DMG400019712	pgsc0003dmp400034253
CUST_18601_PI426222305				0.285579	0.444071		1.52031	433.559	0.786572	195.4	0.974509	301.656	0.971108	239.23	0.43417	100.611	0.675127	194.489		0.0189		PGSC0003DMT400005273	GAACAATCTCCAGGGATTCTCTCATACTCCTGGTTTTCCTCTAGTTTCATTATATGTAGA	Conserved gene of unknown function	chr03		PGSC0003DMP400003709			PGSC0003DMG400002075
CUST_18602_PI426222305				0.406331			1.23043	9064.05	0.676344	4333.32	0.855257	7662.69	0.893168	5558.22	0.499964	3026.94	1.4925	11012.7		0.0437		PGSC0003DMT400050754	GGGAAGTTCTATGACATTTTCGTCTGATTCCATGGCTTTGTTAGATAATTCTGCTAATAA	Conserved gene of unknown function	chr02	very weakly similar to (90.1) AT1G70250 | Symbols: | receptor serine/threonine kinase, putative | chr1:26452975-26456088 FORWARDvery weakly similar to (85.5) loc_os01g02360 12001.m06878 protein LRK33, putative, expressed PGSC0003DMT400050754	PGSC0003DMP400034254	30.2.15	signalling.receptor kinases.thaumatin like	PGSC0003DMG400019713	pgsc0003dmp400034254
CUST_18621_PI426222305							1.0866	1165.97	0.565735	537.731	1.17583	1308.41	1.14251	1062.08	1.09013	961.257	1.2604	1390.02		0.00229		PGSC0003DMT400042448	CTGAGAATTATGTTCACTGGAGAGAGACCCCTGAATCTCACATATACTCTGCTGATCTTC	15.4 kDa class V heat shock protein	chr03	very weakly similar to (88.2) AT4G21870 | Symbols: | 26.5 kDa class P-related heat shock protein (HSP26.5-P) | chr4:11603756-11604285 REVERSEHSP20 PGSC0003DMT400042448	PGSC0003DMP400028796	20.2.1	stress.abiotic.heat	PGSC0003DMG400016460	pgsc0003dmp400028796
CUST_18628_PI426222305				0.288345			1.66792	1093.89	1.07079	622.702	1.1748	874.534	1.16549	670.53	0.480936	257.592	0.955153	645.235		0.00147		PGSC0003DMT400079633	GCCTTGTTTGAGTGTACCAACTTCAACAACTTCTTGAATTTGAAGCATTCAAGTAATTAG	Conserved gene of unknown function	chr02	moderately similar to ( 431) AT5G51670 | Symbols: | unknown protein | chr5:20993560-20995096 FORWARDmoderately similar to ( 316) loc_os03g64130 12003.m11276 protein expressed proteinDUF668 PGSC0003DMT400079633	PGSC0003DMP400054010	30.5	signalling.G-proteins	PGSC0003DMG400031011	pgsc0003dmp400054010
CUST_18632_PI426222305							0.543836	11.0129	0.748012	12.0859	0.710368	12.1096	0.559085	7.81195	0.423642	5.44131	1.09371	19.3265		0.0305		PGSC0003DMT400042369	ACAGTTATGATCCTAACAATGTTCCTGTAAATGCAATAGTAAAGGTTACTGTCAACTGCT	Receptor protein kinase	chr03	highly similar to ( 639) AT3G21630 | Symbols: CERK1, LYSM RLK1 | CERK1 (CHITIN ELICITOR RECEPTOR KINASE 1); kinase/ receptor signaling protein/ transmembrane receptor protein kinase | chr3:7615543-7618530 REVERSEweakly similar to ( 190) CRI4_MAIZE Putative receptor protein kinase CRINKLY4 precursor (EC 2.7.11.1) - Zea mays (Maize)highly similar to ( 512) loc_os08g42580 12008.m62032 protein lysM r…	PGSC0003DMP400028741	29.4.1.57	protein.postranslational modification.kinase.receptor like cytoplasmatic kinase VII	PGSC0003DMG400016433	pgsc0003dmp400028741
CUST_18648_PI426222305							0.956929	318.123	0.955751	268.236	0.794184	273.253	0.706837	193.382	0.545622	141.531	0.825974	278.318		0.0237		PGSC0003DMT400050766	TCTGCTGCTGGTGTTCTCAAGACATATTCAGAGTCCCGCGGACACAATTTTGCTCTTAAT	Protease C56	chr03	highly similar to ( 634) AT3G02720 | Symbols: | DJ-1 family protein / protease-related | chr3:586336-588088 FORWARDhighly similar to ( 657) loc_os04g57590 12004.m35512 protein YLS5, putative, expressedGATase1_PfpI_1 GATase1_PfpI_like ThiJ DJ-1_PfpI GATase1_DJ-1 PGSC0003DMT400050766	PGSC0003DMP400034266	35.2	not assigned.unknown	PGSC0003DMG400019717	pgsc0003dmp400034266
CUST_18705_PI426222305							1.19201	1486.76	1.0245	1121.72	0.932184	1216.03	0.900387	968.423	0.84751	859.092	1.05536	1343.99		0.0165		PGSC0003DMT400068246	CTCTGGCAGCTGACTGTGGCATGCATAAAAATGAAGAGGCCTGAAATTGCTGAAAAAGCA	Neutral invertase	chr11	highly similar to ( 875) AT5G22510 | Symbols: | beta-fructofuranosidase, putative / invertase, putative / saccharase, putative / beta-fructosidase, putative | chr5:7474974-7477479 REVERSEhighly similar to ( 854) loc_os02g32730 12002.m08366 protein alkaline/neutral invertase, putative, expressedInvertase_neut PGSC0003DMT400068246	PGSC0003DMP400046100	2.2.1.3.1	major CHO metabolism.degradation.sucrose.invertases.neutral	PGSC0003DMG400026530	pgsc0003dmp400046100
CUST_18723_PI426222305				0.158289	0.231179		8.8649	53741.5	6.32249	46870.8	4.21663	34265.5	4.45829	25278.7	1.40322	6907.38	2.04937	14366.1		0.013		PGSC0003DMT400001181	GGACCAAAGATTGAGGAAGTGGATTAGGAGTTTTTGAGTTGAATTGTTTTACTTGTTTGT	Heat shock cognate 70 kDa protein	chr11	nearly identical (1078) AT3G12580 | Symbols: HSP70 | HSP70 (heat shock protein 70); ATP binding | chr3:3991487-3993689 REVERSEnearly identical (1129) HSP7C_PETHY Heat shock cognate 70 kDa protein - Petunia hybrida (Petunia)nearly identical (1095) loc_os03g16920 12003.m07124 protein heat shock cognate 70 kDa protein, putative, expressedHSP70 dnaK DnaK dnaK hscA hscA PGSC0003DMT400001181	PGSC0003DMP400000878	20.2.1	stress.abiotic.heat	PGSC0003DMG400000444	pgsc0003dmp400000878
CUST_18731_PI426222305				0.490755			1.32578	2426.92	0.872124	1401.2	0.835893	1777.59	0.98511	1562.85	0.650632	980.075	1.44751	2754.92		0.0106		PGSC0003DMT400001134	GTCCTAGTTCCACATATGGTATACTCATGTAGTGGTTAAATTTCTTGTGAAGTAGATTTC	Protease	chr11	moderately similar to ( 385) AT5G22850 | Symbols: | aspartyl protease family protein | chr5:7633717-7636298 REVERSEmoderately similar to ( 320) loc_os01g56930 12001.m150738 protein aspartic proteinase nepenthesin-2 precursor, putative, expressed PGSC0003DMT400001134	PGSC0003DMP400000843	29.5.4	protein.degradation.aspartate protease	PGSC0003DMG401000428	pgsc0003dmp400000843
CUST_18736_PI426222305				4.42555			0.503968	7.54839	1.02583	33.8368	0.661139	13.5936	1.69157	43.6651	2.23034	27.3457	0.48897	8.48613		0.0277		PGSC0003DMT400001098	CTTTTCTTGCATTTGGGAGCAAAATCTTAAAGGGGTTTTCTTTTCTAGGAATTTGAGTTC	Conserved gene of unknown function	chr11	very weakly similar to (93.6) AT5G22930 | Symbols: | unknown protein | chr5:7668229-7669315 REVERSEDUF1635 PGSC0003DMT400001098	PGSC0003DMP400000816	35.2	not assigned.unknown	PGSC0003DMG400000415	pgsc0003dmp400000816
CUST_18742_PI426222305				0.159521			8.18308	6168.28	6.62401	6531.52	3.94901	4271.13	4.85368	3310.38	1.30537	807.352	1.88861	1684.23		0.00351		PGSC0003DMT400001182	GGTGCTGGACCAAAAATTGAGGAAGTGGATTAAGAGTTTTTGAAAGAAATGTTTTACTTG	Heat shock cognate 70 kDa protein	chr11	nearly identical (1077) AT3G12580 | Symbols: HSP70 | HSP70 (heat shock protein 70); ATP binding | chr3:3991487-3993689 REVERSEnearly identical (1128) HSP7C_PETHY Heat shock cognate 70 kDa protein - Petunia hybrida (Petunia)nearly identical (1095) loc_os03g16920 12003.m07124 protein heat shock cognate 70 kDa protein, putative, expressedHSP70 dnaK DnaK dnaK hscA hscA PGSC0003DMT400001182	PGSC0003DMP400000879	20.2.1	stress.abiotic.heat	PGSC0003DMG400000444	pgsc0003dmp400000879
CUST_18773_PI426222305							0.962514	1022.66	1.21716	1135.66	0.815763	943.207	0.786965	720.206	0.615333	534.02	0.815438	895.577		0.0326		PGSC0003DMT400001111	GTTGGGTCATGGATTTTGAATTCCCTTCCATTTTGTTCCTTAATTTATGATCAAGTGAGA	Conserved gene of unknown function	chr11	moderately similar to ( 221) AT2G27950 | Symbols: | FUNCTIONS IN: molecular_function unknown; INVOLVED IN: biological_process unknown; LOCATED IN: chloroplast; BEST Arabidopsis thaliana protein match is: protein binding / zinc ion binding (TAIR:AT5G04460.1); Has 502 Blast hits to 402 proteins in 102 species: Archae - 0; Bacteria - 164; Metazoa - 106; Fungi - 26; Plants - 62; Viruses - 0; Other Eu…	PGSC0003DMP400000825	29.5.11.4.2	protein.degradation.ubiquitin.E3.RING	PGSC0003DMG400000421	pgsc0003dmp400000825
CUST_18800_PI426222305							1.27693	2284.61	0.853356	1340.08	0.904197	1822.68	1.04848	1639.9	0.675168	994.673	1.47779	2754.24		0.0381		PGSC0003DMT400001138	GTCCTAGTTCCACATATGGTATACTCATGTAGTGGTTAAATTTCTTGTGAAGTAGATTTC	Protease	chr11	highly similar to ( 640) AT5G22850 | Symbols: | aspartyl protease family protein | chr5:7633717-7636298 REVERSEweakly similar to ( 122) ASP1_ORYSA Aspartic proteinase Asp1 precursor (EC 3.4.23.-) (OsAsp1) (OSAP1) (Nucellin-like protein) - Oryza sativa (Rice)highly similar to ( 536) loc_os01g56930 12001.m150738 protein aspartic proteinase nepenthesin-2 precursor, putative, expressedAsp PGSC0003DMT…	PGSC0003DMP400000847	29.5.4	protein.degradation.aspartate protease	PGSC0003DMG401000428	pgsc0003dmp400000847
CUST_18819_PI426222305		0.447575	0.424264	0.172318	0.246347		1.27368	5396.72	1.22024	4665.41	0.570068	2577.3	0.540377	2054.93	0.219478	761.436	0.313767	1386.17		0.00356		PGSC0003DMT400001076	GATGGTCCCATTTGCCATTAAAAGTTGCAAAAAGTAGTTGAAGCGTCCAAGGTGTTTTTT	Xyloglucan endotransglucosylase-hydrolase XTH6	chr11	moderately similar to ( 364) AT3G44990 | Symbols: XTR8, ATXTR8 | XTR8 (XYLOGLUCAN ENDO-TRANSGLYCOSYLASE-RELATED 8); hydrolase, acting on glycosyl bonds / xyloglucan:xyloglucosyl transferase | chr3:16447280-16448678 REVERSEweakly similar to ( 184) XTH_TOBAC Probable xyloglucan endotransglucosylase/hydrolase protein precursor (EC 2.4.1.207) - Nicotiana tabacum (Common tobacco)moderately similar to …	PGSC0003DMP400000796	10.7	cell wall.modification	PGSC0003DMG400000408	pgsc0003dmp400000796
CUST_18847_PI426222305				0.480482			1.32727	2371.84	0.848261	1333.38	0.89797	1821.83	0.975464	1519.67	0.637727	930.067	1.48305	2735.76		0.00262		PGSC0003DMT400001137	GTCCTAGTTCCACATATGGTATACTCATGTAGTGGTTAAATTTCTTGTGAAGTAGATTTC	Protease	chr11	highly similar to ( 645) AT5G22850 | Symbols: | aspartyl protease family protein | chr5:7633717-7636298 REVERSEweakly similar to ( 122) ASP1_ORYSA Aspartic proteinase Asp1 precursor (EC 3.4.23.-) (OsAsp1) (OSAP1) (Nucellin-like protein) - Oryza sativa (Rice)highly similar to ( 540) loc_os01g56930 12001.m150738 protein aspartic proteinase nepenthesin-2 precursor, putative, expressedAsp PGSC0003DMT…	PGSC0003DMP400000846	29.5.4	protein.degradation.aspartate protease	PGSC0003DMG401000428	pgsc0003dmp400000846
CUST_18868_PI426222305				0.402483			2.35246	111476	2.16902	91456.4	1.7237	85450.4	1.7714	71865.8	0.946823	36745.7	1.47046	73107.4		0.00506		PGSC0003DMT400001058	GGCCCCAAGATTGAGGAGGTCGATTAAGTCCTAGTTTTATTTCTTAGTATAATAAACTAT	Heat shock protein 70-3	chr11	nearly identical (1096) AT5G02500 | Symbols: HSC70-1, HSP70-1, AT-HSC70-1, HSC70 | HSC70-1 (HEAT SHOCK COGNATE PROTEIN 70-1); ATP binding | chr5:554055-556334 REVERSEnearly identical (1107) HSP7C_PETHY Heat shock cognate 70 kDa protein - Petunia hybrida (Petunia)nearly identical (1116) loc_os11g47760 12011.m080070 protein heat shock cognate 70 kDa protein 2, putative, expressedHSP70 dnaK DnaK dna…	PGSC0003DMP400000783	20.2.1	stress.abiotic.heat	PGSC0003DMG400000398	pgsc0003dmp400000783
CUST_18874_PI426222305							1.05576	1900.91	0.942943	1507.08	0.659069	1435.75	0.831779	1307.49	0.773534	1135.33	0.974474	1850.14		0.0343		PGSC0003DMT400068240	CGTGACGATGAGTATTATGAAGGCGACCATGACAATGATAACCACACTGATGATGCCTAA	Histone deacetylase	chr11	highly similar to ( 710) AT3G44680 | Symbols: HDA9, HDA09 | HDA9 (HISTONE DEACETYLASE 9); histone deacetylase | chr3:16226769-16229752 REVERSEmoderately similar to ( 447) HDAC_MAIZE Probable histone deacetylase (RPD3 homolog) - Zea mays (Maize)highly similar to ( 570) loc_os04g33480 12004.m101828 protein histone deacetylase 1, putative, expressedHist_deacetyl AcuC PGSC0003DMT400068240	PGSC0003DMP400046098	27.3.55	RNA.regulation of transcription.HDA	PGSC0003DMG400026529	pgsc0003dmp400046098
CUST_18876_PI426222305				0.490039			1.39511	306.082	1.26211	240.812	1.32237	294.201	1.07017	199.627	0.683656	121.16	1.14964	254.884		0.00496		PGSC0003DMT400001153	GGTATTCATGTTTTTGTTTCATAAGTATACTAGCTGTAAAATGGAGGTCTAGTGGGACTA	Non-phototropic hypocotyl 3	chr11	highly similar to ( 588) AT3G44820 | Symbols: | protein binding / signal transducer | chr3:16361864-16364411 REVERSEmoderately similar to ( 226) NPH3_ORYSA Coleoptile phototropism protein 1 (Non-phototropic hypocotyl 3-like protein) (NPH3-like protein) - Oryza sativa (Rice)moderately similar to ( 405) loc_os03g43990 12003.m35330 protein transposon protein, putative, Mutator sub-class, expressedNP…	PGSC0003DMP400000858	30.11	signalling.light	PGSC0003DMG400000434	pgsc0003dmp400000858
CUST_18881_PI426222305			0.403677	0.152924	0.244638		4.19388	1492.12	2.84675	1006.24	1.71487	743.198	1.69297	530.704	0.641344	187.928	1.02598	371.584		0.0125		PGSC0003DMT400068226	CCTCAAATTCCTCTGAGGAGTTCTCTGAAATATCTTAGTGAAACCATTTATTGATGAAGT	U2 snrnp auxiliary factor, small subunit	chr11	moderately similar to ( 273) AT5G42820 | Symbols: ATU2AF35B, U2AF35B | U2AF35B; RNA binding / nucleic acid binding / nucleotide binding / zinc ion binding | chr5:17170445-17171296 REVERSEmoderately similar to ( 287) loc_os09g31482 12009.m22143 protein splicing factor U2af 38 kDa subunit, putative, expressed PGSC0003DMT400068226	PGSC0003DMP400046088	27.1.1	RNA.processing.splicing	PGSC0003DMG400026524	pgsc0003dmp400046088
CUST_18892_PI426222305				0.35567			1.24888	1677.72	0.975237	1192.52	1.00369	1392.34	1.20285	1418.45	0.444188	488.976	1.08975	1566.92		0.00244		PGSC0003DMT400024266	TGGGGGTTTTTGTGATGATGTTATCACCGGTTTGAGAAATATCTTGATAATAATAGCAAG	DNA binding protein	chr07	weakly similar to ( 111) AT2G20570 | Symbols: GPRI1, GLK1 | GPRI1 (GBF'S PRO-RICH REGION-INTERACTING FACTOR 1); transcription factor/ transcription regulator | chr2:8855486-8857522 FORWARDweakly similar to ( 102) loc_os06g24070 12006.m31875 protein transcription factor ZmGLK1, putative, expressed PGSC0003DMT400024266	PGSC0003DMP400016575	27.3.20	RNA.regulation of transcription.G2-like transcription factor family, GARP	PGSC0003DMG400009378	pgsc0003dmp400016575
CUST_18905_PI426222305							1.2978	7249.92	1.29981	6562.38	0.89449	5936.31	1.32652	6458.84	0.67406	3074.29	2.51902	15722.6		0.0174		PGSC0003DMT400044590	ATAGATATTAGCGAGTTTGAGCAAAAGCTATTGGGTTCATGTGAACCTGAGCGATACAAA	ATFP4	chr07	PGSC0003DMT400044590	PGSC0003DMP400030243	35.2	not assigned.unknown	PGSC0003DMG400017307	pgsc0003dmp400030243
CUST_18906_PI426222305							2.01338	805.46	1.35549	475.915	1.24726	587.04	1.48074	508.504	1.0451	346.788	1.84534	751.063		0.0103		PGSC0003DMT400044528	CTATATTGAATTTTTGAGCTTCATGTTACTATCATGTAGAGGCTTCTCAATTCATGTGCG	Receptor-like kinase	chr07	moderately similar to ( 390) AT4G32300 | Symbols: SD2-5 | SD2-5 (S-DOMAIN-2 5); carbohydrate binding / kinase/ protein kinase | chr4:15599970-15602435 FORWARDmoderately similar to ( 298) KPRO_MAIZE Putative receptor protein kinase ZmPK1 precursor (EC 2.7.11.1) - Zea mays (Maize)highly similar to ( 669) loc_os04g23640 12004.m07505 protein ATP binding protein, putative, expressedPkinase S_TKc TyrKc…	PGSC0003DMP400030198	30.2.17	signalling.receptor kinases.DUF 26	PGSC0003DMG400017286	pgsc0003dmp400030198
CUST_18938_PI426222305							1.23987	287.899	0.628969	128.908	1.05039	257.317	0.996643	199.058	0.721018	135.445	0.702744	168.343		0.0169		PGSC0003DMT400052659	TTTTTCATGTCAAATACTAGTCTGCATGTCTTGTCTCACACTTGATATTTCTTGTTGCAG	Gene of unknown function	chr07	PGSC0003DMT400052659	PGSC0003DMP400035508	35.2	not assigned.unknown	PGSC0003DMG400020443	pgsc0003dmp400035508
CUST_18941_PI426222305							0.961599	2732.07	1.22563	3053.17	0.84732	2471.2	0.917205	2235.65	0.978335	2250.54	1.09335	3164.33		0.017		PGSC0003DMT400024276	TACCACCATCACCATATTGTACTTTCAGACTATCTGTATCACAGTGCATATGAATTTGTT	Conserved gene of unknown function	chr07	PGSC0003DMT400024276	PGSC0003DMP400016582	35.2	not assigned.unknown	PGSC0003DMG400009384	pgsc0003dmp400016582
CUST_18948_PI426222305							1.86074	462.117	1.23732	275.751	1.38129	415.767	1.68455	356.944	1.006	201.435	1.98262	512.429		0.0207		PGSC0003DMT400044503	CAACAGATGGAAGTCCCTATCAGTTCAATACTGCCTTCAGTTTTATCTGGACCAAGGTAA	Receptor-like kinase	chr07	moderately similar to ( 405) AT4G32300 | Symbols: SD2-5 | SD2-5 (S-DOMAIN-2 5); carbohydrate binding / kinase/ protein kinase | chr4:15599970-15602435 FORWARDmoderately similar to ( 285) KPRO_MAIZE Putative receptor protein kinase ZmPK1 precursor (EC 2.7.11.1) - Zea mays (Maize)highly similar to ( 640) loc_os04g23760 12004.m07515 protein ATP binding protein, putativePkinase S_TKc TyrKc S_TKc Pkin…	PGSC0003DMP400030187	30.2.17	signalling.receptor kinases.DUF 26	PGSC0003DMG400017277	pgsc0003dmp400030187
CUST_18957_PI426222305				0.269924			1.21186	213.877	0.861487	138.114	0.900315	167.532	1.23742	190.386	0.32711	46.8623	1.02962	196.815		0.0097		PGSC0003DMT400024265	CATCAAGAATTTTGGAGATTATGGGAATTGATTGTCTCACTCGTCATAATATTGCCAGTC	DNA binding protein	chr07	moderately similar to ( 229) AT2G20570 | Symbols: GPRI1, GLK1 | GPRI1 (GBF'S PRO-RICH REGION-INTERACTING FACTOR 1); transcription factor/ transcription regulator | chr2:8855486-8857522 FORWARDmoderately similar to ( 206) loc_os06g24070 12006.m31875 protein transcription factor ZmGLK1, putative, expressed PGSC0003DMT400024265	PGSC0003DMP400016574	27.3.20	RNA.regulation of transcription.G2-like transcription factor family, GARP	PGSC0003DMG400009378	pgsc0003dmp400016574
CUST_18959_PI426222305				8.08801			0.800808	487.045	0.860182	471.966	1.00683	708.315	0.827039	431.969	6.47694	3060.58	1.47211	981.863		0.00244		PGSC0003DMT400024281	AAGCCTGGAATTGTAATGCATAAGAAGATTGATCTTCGCCTTATCCCTGCTAATCATATA	Conserved gene of unknown function	chr07	weakly similar to ( 161) AT2G02580 | Symbols: CYP71B9 | CYP71B9; electron carrier/ heme binding / iron ion binding / monooxygenase/ oxygen binding | chr2:701985-703661 FORWARDweakly similar to ( 146) C71DA_SOYBN Cytochrome P450 71D10 (EC 1.14.-.-) - Glycine max (Soybean)weakly similar to ( 168) loc_os08g01490 12008.m04297 protein cytochrome P450 71C4, putative, expressedp450 CypX PGSC0003DMT40002…	PGSC0003DMP400016587	26.1	misc.cytochrome P450	PGSC0003DMG400009386	pgsc0003dmp400016587
CUST_18965_PI426222305				7.19702	2.34152		0.528929	45.2442	0.671783	51.8734	0.583606	62.0587	0.955916	70.0074	3.80671	263.792	1.2385	108.555		0.00429		PGSC0003DMT400052637	TGATTCTTGTTTTTCCGGTGATGAAGCGGCGGAAGTTAGCATGCCATCACCAAGAAAAAG	WRKY transcription factor 5	chr07	weakly similar to ( 182) AT1G29280 | Symbols: WRKY65, ATWRKY65 | WRKY65; transcription factor | chr1:10236589-10237467 FORWARDweakly similar to ( 131) loc_os01g54600 12001.m11623 protein OsWRKY13 - Superfamily of rice TFs having WRKY and zinc finger domains, expressedWRKY PGSC0003DMT400052637	PGSC0003DMP400035491	27.3.32	RNA.regulation of transcription.WRKY domain transcription factor family	PGSC0003DMG400020432	pgsc0003dmp400035491
CUST_18984_PI426222305	25.3094						1.24043	8.68829	31.3945	186.355	1.42742	12.4295	0.979502	5.68434	1.87176	10.6716	0.923015	6.35912		0.000329		PGSC0003DMT400051428	TGTAGTTTCAGCTGAGGAAAGTGCAGCAGAGTATGCAGCTAGGAAAAAAGCAGAAGCAGA	Seed biotinylated protein 68 kDa isoform	chr07	PGSC0003DMT400051428	PGSC0003DMP400034666	33.2	development.late embryogenesis abundant	PGSC0003DMG400019976	pgsc0003dmp400034666
CUST_19006_PI426222305							1.02443	2454.22	0.972931	2062.94	0.839123	2165.53	0.825389	1709.35	0.785142	1529.32	0.977569	2424.04		0.0268		PGSC0003DMT400052619	TTGAGAGAGATCGGAAATGGCTTCTTCCAAAGAACGTGAGAACTTCGTCTACGTCGCTAA	14-3-3 protein 9	chr07	moderately similar to ( 376) AT2G42590 | Symbols: GRF9, GF14 MU | GRF9 (GENERAL REGULATORY FACTOR 9); calcium ion binding / protein binding / protein phosphorylated amino acid binding | chr2:17732164-17733775 REVERSEmoderately similar to ( 406) 1433D_SOYBN 14-3-3-like protein D (SGF14D) - Glycine max (Soybean)moderately similar to ( 314) loc_os02g36974 12002.m100253 protein 14-3-3-like protein B,…	PGSC0003DMP400035476	30.7	signalling.14-3-3 proteins	PGSC0003DMG400020425	pgsc0003dmp400035476
CUST_19013_PI426222305							1.076	5465.64	0.821055	3797.29	1.03577	5659.08	1.04924	4634.54	0.6418	2696.56	0.850738	4733.64		0.0283		PGSC0003DMT400024329	GGTGCTAAAGCCTTGTTTGGATTTGGCATATCTTTCACCTATTTTTGTTTGAATTGGTTA	Transcription factor	chr07	weakly similar to ( 152) AT3G15030 | Symbols: TCP4 | TCP4 (TCP family transcription factor 4); transcription factor | chr3:5062308-5063570 FORWARDweakly similar to ( 152) loc_os01g11550 12001.m07772 protein mutant cincinnata, putative, expressedTCP PGSC0003DMT400024329	PGSC0003DMP400016629	27.3.29	RNA.regulation of transcription.TCP transcription factor family	PGSC0003DMG400009406	pgsc0003dmp400016629
CUST_19018_PI426222305	0.491329						1.93632	489.191	0.951371	201.09	1.46666	424.092	1.59504	330.411	1.0002	197.598	1.96027	492.482		0.0443		PGSC0003DMT400044672	TATATCAGTTTTGCAGATTCAACTCCTTTATTGCCTTCGATCCTATCAGGTCCAAGGTGA	Serine-threonine protein kinase, plant-type	chr07	moderately similar to ( 369) AT4G32300 | Symbols: SD2-5 | SD2-5 (S-DOMAIN-2 5); carbohydrate binding / kinase/ protein kinase | chr4:15599970-15602435 FORWARDmoderately similar to ( 222) KPRO_MAIZE Putative receptor protein kinase ZmPK1 precursor (EC 2.7.11.1) - Zea mays (Maize)highly similar to ( 625) loc_os04g23700 12004.m07511 protein ATP binding protein, putative, expressedS_TKc Pkinase S_TKc…	PGSC0003DMP400030281	30.2.17	signalling.receptor kinases.DUF 26	PGSC0003DMG400017330	pgsc0003dmp400030281
CUST_19021_PI426222305				0.421723			3.57899	5493.4	2.48266	3414.2	2.08218	3484.18	2.25335	2982.31	1.50934	1890.14	2.15265	3422.62		0.0137		PGSC0003DMT400044514	CCCAGTATGGTGCTCCTCTTATATTGCATAGATTGTAAGCTATAGCATAATTAAGTTGTA	CYP72A57	chr07	highly similar to ( 625) AT3G14690 | Symbols: CYP72A15 | CYP72A15; electron carrier/ heme binding / iron ion binding / monooxygenase/ oxygen binding | chr3:4937410-4939310 FORWARDhighly similar to ( 562) C72A1_CATRO Cytochrome P450 72A1 (EC 1.3.3.9) (CYPLXXII) (Secologanin synthase) (SLS) - Catharanthus roseus (Rosy periwinkle) (Madagascar periwinkle)highly similar to ( 595) loc_os01g43710 12001.…	PGSC0003DMP400030192	26.1	misc.cytochrome P450	PGSC0003DMG400017281	pgsc0003dmp400030192
CUST_19034_PI426222305				4.21527	2.52327		0.40248	58.5819	0.334942	42.9933	0.693834	112.455	0.41945	52.0169	1.69656	197.101	1.01557	152.926		0.00783		PGSC0003DMT400052636	AAGACCTGATAATTTGTACCTTAAATACAGATGGCAGCCTTTTTCTTGCAACCTGCCAAG	Conserved gene of unknown function	chr07		PGSC0003DMP400035490			PGSC0003DMG400020431
CUST_19042_PI426222305							1.25121	60.0846	1.0114	42.3767	0.921335	49.5612	1.05728	44.3497	0.749781	29.0199	1.08622	55.3064		0.0224		PGSC0003DMT400052621	GCAGAAGAACATGGAAATACTCAAATTTCAACTGTCATTTTTGATTTGGATGGTACCCTT	2-deoxyglucose-6-phosphate phosphatase	chr07	moderately similar to ( 261) AT4G21470 | Symbols: ATFMN/FHY | ATFMN/FHY (riboflavin kinase/FMN hydrolase); FMN adenylyltransferase/ riboflavin kinase | chr4:11431284-11433197 FORWARDmoderately similar to ( 323) loc_os01g55310 12001.m11690 protein haloacid dehalogenase-like hydrolase domain-containing protein 1A, putative, expressedCOG0637 Hydrolase Gph PRK10826 PGSC0003DMT400052621	PGSC0003DMP400035478	18.3	Co-factor and vitamine metabolism.riboflavin	PGSC0003DMG400020426	pgsc0003dmp400035478
CUST_19077_PI426222305							1.18988	1371.72	0.90998	931.342	0.776842	965.222	0.886148	882.714	0.635637	596.77	1.01364	1202.02		0.0113		PGSC0003DMT400044564	TCTGGAGATTCTCTGGATAGTCCAAATAGTGATCTAGATGAGAAGCTCTACATGCACTGA	AML1	chr07	highly similar to ( 712) AT1G29400 | Symbols: AML5 | AML5 (ARABIDOPSIS MEI2-LIKE PROTEIN 5); RNA binding / nucleic acid binding / nucleotide binding | chr1:10290393-10293696 REVERSEweakly similar to ( 120) PLA2_ORYSA Protein terminal ear1 homolog (Protein PLASTOCHRON2) (Protein LEAFY HEAD2) - Oryza sativa (Rice)highly similar to ( 796) loc_os02g48790 12002.m33840 protein AML1, putative, expressed…	PGSC0003DMP400030228	27.4	RNA.RNA binding	PGSC0003DMG400017300	pgsc0003dmp400030228
CUST_19078_PI426222305				4.66095	11.4782		0.731379	2183.66	1.08375	2904.96	0.954725	2989.04	0.767299	1977.58	3.40892	8431.27	8.39489	26835.1		0.00342		PGSC0003DMT400024317	TGGATTGGATCGGATTATGGCGGCTCATATAACCGGCGAGTTGACTCCTGTATTGAAAAA	Glutaredoxin-C9	chr07	weakly similar to ( 118) AT1G28480 | Symbols: GRX480 | GRX480; electron carrier/ protein disulfide oxidoreductase | chr1:10013634-10014047 REVERSEweakly similar to ( 101) loc_os05g48930 12005.m08964 protein OsGrx_S2 - glutaredoxin subgroup III, expressed PGSC0003DMT400024317	PGSC0003DMP400016619	21.4	redox.glutaredoxins	PGSC0003DMG400009399	pgsc0003dmp400016619
CUST_19080_PI426222305				0.343329			2.55812	308.65	2.42628	264.121	1.39771	193.413	1.6861	173.308	0.878279	85.6188	1.45944	179.832		0.013		PGSC0003DMT400024267	CTGCATGTGTGAATTATTTTAAGATGAAATTGAATTCGCAAGTGTTCCACCCTTCATTAC	DnaJ	chr07	moderately similar to ( 435) AT2G20560 | Symbols: | DNAJ heat shock family protein | chr2:8848353-8849815 REVERSEvery weakly similar to (97.8) DNJH_CUCSA DnaJ protein homolog (DNAJ-1) - Cucumis sativus (Cucumber)moderately similar to ( 424) loc_os05g48810 12005.m27974 protein dnaJ homolog subfamily B member 5, putative, expressedDnaJ PRK10767 DnaJ DnaJ PRK10266 CbpA DnaJ_C PGSC0003DMT400024267	PGSC0003DMP400016576	20.2.1	stress.abiotic.heat	PGSC0003DMG400009379	pgsc0003dmp400016576
CUST_19081_PI426222305							1.01753	11.5145	0.79591	8.00284	0.982099	10.6268	0.960215	9.13898	0.981847	8.83757	1.02932	13.0271		0.00351		PGSC0003DMT400044671	CGTCGCTCGGCTTCGGCTTCGAATTTTAATTTTGATTTTGATTTTGATGTGATTGATAAT	Receptor-like kinase	chr07	weakly similar to ( 117) loc_os04g23720 12004.m07513 protein ATP binding protein, putative, expressed PGSC0003DMT400044671	PGSC0003DMP400030280	26.16	misc.myrosinases-lectin-jacalin	PGSC0003DMG400017329	pgsc0003dmp400030280
CUST_19129_PI426222305				0.426276			2.93656	7685.95	2.26224	5216.48	2.08197	6128.59	2.61108	5839.19	1.25178	2624.5	2.35069	6165.75		0.0272		PGSC0003DMT400044535	TGACTGGGCTTATGTTTTGCAAGAGCGCGGGAGTATATTGGAATTGGTTGATCCAGACTT	LRR receptor-like serine/threonine-protein kinase	chr07	nearly identical (1235) AT1G07650 | Symbols: | leucine-rich repeat transmembrane protein kinase, putative | chr1:2359817-2366423 REVERSEmoderately similar to ( 229) NORK_PEA Nodulation receptor kinase precursor (EC 2.7.11.1) - Pisum sativum (Garden pea)nearly identical (1119) loc_os09g17630 12009.m05021 protein receptor-like protein kinase 2, putative, expressedTyrKc PTKc Pkinase_Tyr S_TKc Pkinas…	PGSC0003DMP400030204	30.2.17	signalling.receptor kinases.DUF 26	PGSC0003DMG400017291	pgsc0003dmp400030204
CUST_19148_PI426222305							1.32814	341.75	0.975446	222.296	1.00388	289.76	0.856953	192.967	0.830589	175.545	1.08963	289.279		0.0168		PGSC0003DMT400019456	TTATATGCTAATGCATGGTTTACTTGGCTTCACAATGGGTTCCTTATGGAGGCTCGGGCT	Conserved gene of unknown function	chr05	PGSC0003DMT400019456	PGSC0003DMP400013320	35.2	not assigned.unknown	PGSC0003DMG400007519	pgsc0003dmp400013320
CUST_19156_PI426222305							0.329128	9.42522	0.232945	5.85033	0.364334	12.1729	0.563062	14.0491	0.422375	10.3426	0.232206	6.86603		0.0342		PGSC0003DMT400050582	AGCATGCAAGCCTAAAACGAGGAGTATCTGATTTAGGAGGCTACTGATCCTCTTAACAAT	Pentatricopeptide repeat-containing protein	chr05	highly similar to ( 938) AT1G68930 | Symbols: | pentatricopeptide (PPR) repeat-containing protein | chr1:25918314-25920545 FORWARDweakly similar to ( 106) RF1_ORYSA Rf1 protein, mitochondrial precursor (PPR protein) (Fertility restorer) (Restorer for CMS) - Oryza sativa (Rice)highly similar to ( 979) loc_os02g01610 12002.m33989 protein tetratricopeptide-like helical, putative, expressed PGSC0003D…	PGSC0003DMP400034155	27.3.25	RNA.regulation of transcription.MYB domain transcription factor family	PGSC0003DMG400019658	pgsc0003dmp400034155
CUST_19183_PI426222305	13.5115						1.3131	93.2601	17.742	1118.74	0.91073	71.0923	1.43256	88.6294	1.14596	66.4503	1.82126	133.25		0.00325		PGSC0003DMT400072761	TCTTGGGACCATATTGTATGATTGCATCATTGTGTTGTTGGGGGAGACAAAGAAGTGTTT	RNA binding protein	chr05	very weakly similar to (87.8) AT1G13740 | Symbols: AFP2 | AFP2 (ABI FIVE BINDING PROTEIN 2) | chr1:4713969-4715158 FORWARDDUF1675 PGSC0003DMT400072761	PGSC0003DMP400049223	35.2	not assigned.unknown	PGSC0003DMG400028315	pgsc0003dmp400049223
CUST_19220_PI426222305				0.350788			0.762151	56.0773	0.95375	61.8145	0.836563	65.1659	0.646167	41.6765	0.267354	16.0425	0.354332	27.7001		0.0255		PGSC0003DMT400073013	AATATGTTGTTGTTGTTGTCGTAAGTAGAGTGATGGAATTTGGAAGAGGTGAATTGAAGG	Gene of unknown function	chr05	PGSC0003DMT400073013	PGSC0003DMP400049404	35.2	not assigned.unknown	PGSC0003DMG400028399	pgsc0003dmp400049404
CUST_19271_PI426222305				2.45285			0.838074	770.688	0.702779	583.179	0.804546	782.634	0.890096	708.074	2.05567	1550.88	1.03734	1002.02		0.0037		PGSC0003DMT400072748	CATGATATTGCTGAATGCCCATTTTTGTTACTGTTTGAGATGACAGGAAATTTTCAACAC	Cytochrome b5 isoform Cb5-D	chr05	weakly similar to ( 164) AT1G26340 | Symbols: B5 #6, ATCB5-A, CB5-A | CB5-A (CYTOCHROME B5 ISOFORM A); heme binding | chr1:9113992-9114755 FORWARDweakly similar to ( 116) CYB5_ORYSA Cytochrome b5 - Oryza sativa (Rice)weakly similar to ( 119) loc_os10g37420 12010.m21998 protein cytochrome b5, putative, expressedCyt-b5 CYB5 PGSC0003DMT400072748	PGSC0003DMP400049213	21.2	redox.ascorbate and glutathione	PGSC0003DMG400028310	pgsc0003dmp400049213
CUST_19280_PI426222305				0.381253			1.41469	99.6852	1.09565	69.4988	1.106	83.1751	1.01978	62.655	0.539354	31.469	0.829556	60.3376		0.0291		PGSC0003DMT400064583	TGCATCTGCATTTGGGTTTTGATGCAGAGGATCTAGAGAAGTATGCAGGACCAGATTCAG	All-trans-retinol 13,14-reductase	chr05	moderately similar to ( 415) AT1G57770 | Symbols: | amine oxidase family | chr1:21395254-21398135 FORWARDweakly similar to ( 122) CRTSO_DAUCA Carotenoid isomerase, chloroplast precursor (EC 5.-.-.-) (CrtISO) - Daucus carota (Carrot)moderately similar to ( 392) loc_os03g62510 12003.m101560 protein carotenoid isomerase 1, chloroplast precursor, putative, expressedCOG1233 PGSC0003DMT400064583	PGSC0003DMP400043540	16.1.4	secondary metabolism.isoprenoids.carotenoids	PGSC0003DMG400025098	pgsc0003dmp400043540
CUST_19309_PI426222305				3.28123			4.46508	2989.33	2.12001	1375.01	3.82918	3039.94	3.65155	2047.41	14.651	7810.92	5.53939	3992.29		0.00842		PGSC0003DMT400064694	GATCAGCATGCATCTGATGGCGCTTTTGAAGAATATCAATAATATAGGTGGAATGAAAAT	Conserved gene of unknown function	chr05	PGSC0003DMT400064694	PGSC0003DMP400043611	35.2	not assigned.unknown	PGSC0003DMG400025128	pgsc0003dmp400043611
CUST_19320_PI426222305				5.57286			0.633356	26.1571	0.507525	20.5842	0.328616	14.5251	0.593805	23.2976	3.52961	122.611	0.479532	22.9928		0.0108		PGSC0003DMT400072727	GAGGGAAAGTTGGAGATTGGAAGAATTATTTTACTGTCGAGATGAATGATAAACTCAATC	Flavonol 4'-sulfotransferase	chr05	moderately similar to ( 332) AT2G03760 | Symbols: ST, ATST1, RAR047, ST1 | ST; brassinosteroid sulfotransferase/ sulfotransferase | chr2:1149475-1150455 REVERSEmoderately similar to ( 280) loc_os04g44460 12004.m09405 protein flavonol sulfotransferase-like, putative, expressedSulfotransfer_1 PGSC0003DMT400072727	PGSC0003DMP400049195	11.8	lipid metabolism.''exotics'' (steroids, squalene etc)	PGSC0003DMG400028302	pgsc0003dmp400049195
CUST_19360_PI426222305				0.447992			0.914487	397.852	1.24133	474.995	0.700457	320.726	0.673484	249.289	0.409683	142.847	0.723541	315.715		0.00356		PGSC0003DMT400014243	TTTTCCTTAGCTTTTGTGGGGGATAGAAACATAGGCCTCCACTACGTGCTCTCTGGTTTA	Gene of unknown function	chr05	PGSC0003DMT400014243	PGSC0003DMP400009839	35.2	not assigned.unknown	PGSC0003DMG400005585	pgsc0003dmp400009839
CUST_19393_PI426222305	12.0446						1.40216	100.752	16.8884	1070.76	0.660512	62.4553	1.28052	78.6069	1.04726	60.3342	1.71486	124.66		0.00249		PGSC0003DMT400072760	TCTTGGGACCATATTGTATGATTGCATCATTGTGTTGTTGGGGGAGACAAAGAAGTGTTT	Ninja-family protein AFP2	chr05	weakly similar to ( 126) AT3G29575 | Symbols: AFP3 | AFP3 (ABI FIVE BINDING PROTEIN 3) | chr3:11382416-11383657 REVERSEweakly similar to ( 110) loc_os03g30570 12003.m35279 protein RNA-binding protein, putative, expressedDUF1675 PGSC0003DMT400072760	PGSC0003DMP400049222	29.3.1	protein.targeting.nucleus	PGSC0003DMG400028315	pgsc0003dmp400049222
CUST_19416_PI426222305				0.426619			2.47506	664.752	2.96474	697.267	2.2307	610.936	2.08533	477.963	1.05591	230.291	1.65174	472.872		0.00314		PGSC0003DMT400072921	TAAGCAGCCTACCTTGATGCAATTGTTAAAGACAGAATCCATGGCTCAAACCCGTGAGCT	RNA binding protein	chr05	weakly similar to ( 116) AT1G69250 | Symbols: | nuclear transport factor 2 (NTF2) family protein / RNA recognition motif (RRM)-containing protein | chr1:26033163-26035301 FORWARDweakly similar to ( 124) loc_os03g30550 12003.m08312 protein RNA-binding protein-like, putative, expressedNTF2 NTF2 PGSC0003DMT400072921	PGSC0003DMP400049336	29.3.1	protein.targeting.nucleus	PGSC0003DMG400028369	pgsc0003dmp400049336
CUST_19433_PI426222305							1.02938	3109.75	0.982777	2612.72	0.630631	2091.38	0.812293	2130.21	0.600313	1484.68	0.74134	2332.76		0.026		PGSC0003DMT400050580	GGGAGCTCTAAAAGGGATTTAGATTTCATTGTAAGAGAGTTGGCCCAACTAAAAAGTTGA	Glycosyltransferase	chr05	moderately similar to ( 407) AT5G03490 | Symbols: | UDP-glucoronosyl/UDP-glucosyl transferase family protein | chr5:871550-872947 FORWARDweakly similar to ( 154) ZOX_PHAVU Zeatin O-xylosyltransferase (EC 2.4.2.40) (Zeatin O-beta-D-xylosyltransferase) - Phaseolus vulgaris (Kidney bean) (French bean)moderately similar to ( 274) loc_os08g38160 12008.m07801 protein cytokinin-O-glucosyltransferase 3, …	PGSC0003DMP400034154	26.2	misc.UDP glucosyl and glucoronyl transferases	PGSC0003DMG400019657	pgsc0003dmp400034154
CUST_19492_PI426222305				2.03051			1.96787	260.585	1.14177	130.299	1.35837	196.848	1.38954	154.168	3.99578	413.78	1.49204	198.942		0.0363		PGSC0003DMT400023192	TTATTTTCGCTTGCTTTGTTAGTCCCAATATGGTGAGACTTCTCGCCAATGGAGTCACAG	Basic 7S globulin 2 small subunit	chr01	moderately similar to ( 311) AT1G03230 | Symbols: | extracellular dermal glycoprotein, putative / EDGP, putative | chr1:790110-791414 FORWARDmoderately similar to ( 230) 7SB1_SOYBN Basic 7S globulin precursor (Bg) (SBg7S) [Contains: Basic 7S globulin high kDa subunit; Basic 7S globulin low kDa subunit] - Glycine max (Soybean)moderately similar to ( 253) loc_os05g33400 12005.m07572 protein basic 7…	PGSC0003DMP400015800	29.5.4	protein.degradation.aspartate protease	PGSC0003DMG400008984	pgsc0003dmp400015800
[truncated: 2,536 more rows]

## Sheet: 6 h after treatment
Treatment	ABA	ACC	Epi	Me-JA	SA		Control		ABA		ACC		Epi		meJA		SA
Time (hours)	6h	6h	6h	6h	6h		6h		6h		6h		6h		6h		6h
[truncated: 2,874 more rows]
