# Supplementary material for: A transcriptional reference map of defence hormone responses in potato
Source: Sci Rep. 2015 Oct 19;5:15229. doi: 10.1038/srep15229 (PMC4610000; doi:10.1038/srep15229)
Supplement: Supplementary Table S2 [file srep15229-s2.xls]

## Sheet: Sheet1
Marker	Arabidopsis gene	Arabidopsis ID	Reference	Potato gene	Potato transcript	Potato protein	RBH or TH	Normalised values																				Raw values
								ABA				ACC				Epi				Me-JA				SA				ABA				ACC				Epi				Me-JA				SA
								1 h		6 h		1 h		6 h		1 h		6 h		1 h		6 h		1 h		6 h		1 h		6 h		1 h		6 h		1 h		6 h		1 h		6 h		1 h		6 h
								Signal	Error	Signal	Error	Signal	Error	Signal	Error	Signal	Error	Signal	Error	Signal	Error	Signal	Error	Signal	Error	Signal	Error	Signal	Error	Signal	Error	Signal	Error	Signal	Error	Signal	Error	Signal	Error	Signal	Error	Signal	Error	Signal	Error	Signal	Error
ET	AtEIN3	AT3G20770.1	29	PGSC0003DMG400029908	PGSC0003DMT400076890	PGSC0003DMP400052101	TH	1.04273	0.0956153	1.10658	0.157947	0.817964	0.299894	0.945447	0.0581618	0.981336	0.101913	0.834673	0.0823636	0.944203	0.0548659	0.917625	0.10681	1.21494	0.1117	0.967485	0.0755246	588.293	95.8409	756.079	129.611	603.129	188.111	678.368	55.6241	533.927	56.3415	594.36	74.9056	487.025	60.9808	586.29	97.4099	793.906	120.73	606.065	84.3884
ET	AtERF1	AT3G23240.1	31	PGSC0003DMG400013402	PGSC0003DMT400034873	PGSC0003DMP400023723	RBH	1.29011	0.626563	3.26108	1.68502	1.34039	0.657222	1.03082	0.56382	1.03342	0.598738	0.994337	0.575777	1.1682	0.676679	1.09135	0.566613	0.90647	0.525611	1.40582	0.623284	7.98933	3.35435	27.0623	9.33706	9.21093	4.36816	7.75332	4.35768	5.77047	3.34996	7.29065	4.26573	6.15558	3.57544	7.16337	3.57419	5.99756	3.47969	9.18318	3.82677
BL	AtDWF4	AT3G50660.1	32	PGSC0003DMG400014902	PGSC0003DMT400038580	PGSC0003DMP400026222	RBH	0.760296	0.517957	6.67224	2.09614	0.647063	0.322472	3.1809	1.48158	0.980555	0.21917	0.413417	0.152532	0.785165	0.167041	0.864425	0.691029	0.824466	0.164499	1.09782	2.04187	22.451	8.63109	201.13	58.8125	20.9523	8.10338	99.3995	23.4622	22.6013	5.01262	12.4419	3.9169	17.1996	3.98872	30.8484	16.1102	22.6961	4.80116	45.1967	24.391
BL	AtCPD	AT5G05690.1	32	PGSC0003DMG400023819	PGSC0003DMT400061190	PGSC0003DMP400041203	RBH	0.72964	0.112705	1.88546	0.298313	0.633372	0.177936	1.60426	0.208544	0.718733	0.110865	0.97373	0.186136	0.68751	0.0560528	1.9305	0.502119	0.819639	0.0863274	1.51026	0.132996	162.639	34.1205	499.045	86.6061	173.889	50.0428	472.549	122.097	153.793	24.3875	277.587	60.3823	136.854	16.6603	506.589	132.44	208.124	35.1992	367.146	54.8675
BL	AtEXP8	AT2G40610.1	33	PGSC0003DMG400016650	PGSC0003DMT400042943	PGSC0003DMP400029123	RBH	0.9867	0.57139	1.13139	0.56833	0.959911	0.556052	1.01356	0.567185	1.03912	0.602244	1.77886	0.896057	1.24463	0.658778	1.05806	0.564735	0.872717	0.505717	1.04586	0.593665	5.98539	3.46936	8.42785	4.00521	6.76816	3.92908	8.27052	4.68199	6.17198	3.58308	16.8996	8.02592	7.14214	3.6681	7.29995	3.82785	6.14742	3.56545	7.08886	4.02174
BL	AtBRI1	AT4G39400.1	34	PGSC0003DMG400019698	PGSC0003DMT400050728	PGSC0003DMP400034235	RBH	1.02118	0.0647421	1.39706	0.0844845	0.852445	0.181535	1.20071	0.14896	0.962232	0.108091	0.678715	0.0594184	0.69271	0.0400118	0.864822	0.0617004	1.04772	0.162305	1.02474	0.107642	2829.5	370.816	4629.78	533.979	2899.84	696.799	4267.97	338.049	2603.1	306.694	2403.6	323.089	1758.35	178.888	2712.26	392.327	3450.12	641.237	3267.64	639.562
BL	AtBAK1	AT4G33430.2	35	PGSC0003DMG400012594	PGSC0003DMT400032797	PGSC0003DMP400022307	RBH	0.941516	0.05437	1.10498	0.151697	0.805624	0.204387	1.63569	0.235597	0.910245	0.0538207	0.9667	0.0808122	0.934081	0.0539446	1.06359	0.0843018	1.35341	0.102992	1.04416	0.143783	2906.41	303.083	4196.82	743.393	3126.49	814.655	6516.46	487.525	2729.82	163.473	3839.19	513.198	2676.71	348.251	3747.82	558.123	4874.54	576.703	3767.1	850.673
JA	AtVSP2	AT5G24770.1	39	PGSC0003DMG400016494	PGSC0003DMT400042523	PGSC0003DMP400028843	TH	0.548435	0.153256	1.49535	0.552812	0.664458	0.190983	1.10894	0.297887	0.520998	0.141812	1.44463	0.0868137	0.973709	0.215014	3.52449	0.720722	0.75908	0.0700891	2.61462	0.152509	98.8555	26.3906	324.051	89.5235	140.223	46.4921	250.312	58.9854	89.8978	22.1006	302.771	18.0058	160.815	49.8473	684.862	154.583	148.083	22.1926	490.239	67.896
JA	AtPDF1.2	AT5G44420.1	40	PGSC0003DMG400008516	PGSC0003DMT400021965	PGSC0003DMP400014958	TH	0.990384	0.573523	0.878631	0.509919	1.07737	0.624546	0.956398	0.554068	1.02155	0.592366	1.20083	0.597463	1.74252	0.703581	0.997597	0.537397	0.890803	0.505303	1.06151	0.577759	6.27776	3.64896	6.68502	3.89015	8.21839	4.9644	8.03078	4.77585	6.3212	3.67051	9.86629	4.68334	10.6761	3.86758	7.16384	3.80503	6.53461	3.70395	7.56049	4.06755
SA	AtPAL1	AT2G37040.1	44	PGSC0003DMG400031457	PGSC0003DMT400080765	PGSC0003DMP400054760	RBH	1.20771	0.163934	0.62352	0.0531871	1.65032	0.498174	0.847339	0.176	1.71254	0.0988734	0.599143	0.105888	1.81489	0.104783	0.70161	0.106838	2.54583	0.484992	0.474851	0.0509779	49757.6	6602.92	30596.1	3024.5	86769.2	24715	46043.3	8037.63	67797.1	3917.47	31192.8	3041.41	67992.5	4377.76	33470.6	7615.24	124189	25126.5	22287	4284.22
SA	AtPR1	AT2G14610.1	43	PGSC0003DMG400005112	PGSC0003DMT400013095	PGSC0003DMP400009083	TH	1.02415	0.593079	1.20949	0.58283	1.09353	0.633234	0.988148	0.572489	1.78627	0.694209	1.00203	0.580404	1.18695	0.687339	0.968274	0.561053	0.922276	0.53474	1.03231	0.597788	5.61954	3.26033	8.57779	3.569	7.14786	4.26162	7.19977	4.28417	10.1953	3.33647	7.05146	4.11814	6.01331	3.49063	5.97438	3.46463	5.8681	3.40357	6.32734	3.66721
SA	AtNPR1	AT1G64280.1	45	PGSC0003DMG401000923	PGSC0003DMT400002412	PGSC0003DMP400001753	TH	1.11648	0.455317	0.955296	0.403324	1.24746	0.464179	0.89675	0.439286	1.00772	0.484674	1.07551	0.469423	0.866072	0.486671	0.86901	0.433183	1.14039	0.489479	0.966069	0.468202	9.13497	3.27494	8.80795	3.70276	11.7488	3.6831	10.4552	4.40067	8.15341	3.36482	11.6919	4.12611	6.12648	3.45026	7.83552	3.59308	11.4002	3.92253	8.77317	3.74967
